# Supplementary material for: The gut microbiome associated with LGI1‐antibody encephalitis
Source: Epilepsia. 2025 Aug 6;66(11):4411–24. doi: 10.1111/epi.18556 (PMC12661261; doi:10.1111/epi.18556)
Supplement: Supplementary file 1 — Figure S1. [file EPI-66-4411-s001.zip]

Archive with 2 entries (2 files):
- AIE_Manuscript_Epilepsia_Supplementary_July_Clean.docx
- AIE_Manuscript_Epilepsia_Supplementary_July_Clean.pdf
