# Supplementary material for: The gut microbiome associated with LGI1‐antibody encephalitis
Source: Epilepsia. 2025 Aug 6;66(11):4411–24. doi: 10.1111/epi.18556 (PMC12661261; doi:10.1111/epi.18556)
Supplement: Supplementary file 3 — Data S2. Differential species. The identified differential species between LGI1‐antibody encephalitis cases and healthy controls, showing the effect size of difference and adjusted and unadjusted p‐values. [file EPI-66-4411-s007.xlsx]

## Sheet: Supplementary Data 2
A positive effect indicates an enrichment in the cases
Species	Median CLR CASE	Median CLR HC	Effect	Uncorrected p-value	Corrected p-value
Streptococcus parasanguinis B	5.88701	2.66847	0.334106	0.00549015	0.7148
Haemophilus D parainfluenzae	4.1999	-4.40731	0.321117	0.0102221	0.74065
Streptococcus salivarius	5.96318	3.53781	0.29632	0.0108608	0.768075
Veillonella atypica	3.31391	-5.57445	0.469612	0.0111583	0.736991
Haemophilus D parainfluenzae K	3.64334	-5.60473	0.434869	0.0144921	0.765705
NK3B98 sp900545815	1.16057	4.37739	-0.309127	0.0164233	0.800242
Streptococcus sp001556435	5.03185	-4.05374	0.350484	0.0200683	0.806821
GCA-900066995 sp900291955	3.42362	5.04918	-0.286785	0.0214248	0.851716
Veillonella dispar A	1.20034	-6.23974	0.397048	0.0271437	0.749289
UMGS1071 sp900542375	-4.98964	4.08243	-0.326387	0.0283339	0.827147
Faecalibacterium prausnitzii A	7.08398	6.00732	0.247062	0.030376	0.886906
Bifidobacterium dentium	1.7745	-5.80398	0.355743	0.0350182	0.832254
Haemophilus D sp001815355	1.39495	-6.08083	0.303873	0.0401462	0.816927
Streptococcus vestibularis	0.0324878	-6.03217	0.379926	0.0448125	0.834006
COE1 sp001916965	3.81844	2.2374	0.28203	0.0466016	0.906787
Alistipes A sp900240235	-4.09757	1.37524	-0.375324	0.0466313	0.875138
Coprococcus sp900066115	2.84581	4.52899	-0.268153	0.0479188	0.909696
CAG-45 sp000438375	-5.86912	-1.25911	-0.325842	0.0575791	0.854346
Faecalibacterium prausnitzii D	9.84679	8.39834	0.234473	0.0629889	0.915308
CAG-81 sp900066055	5.1406	4.52038	0.210456	0.0632366	0.913542
PeH17 sp000435055	2.10461	3.87387	-0.276343	0.0663447	0.913088
Mediterraneibacter A butyricigenes	3.60486	4.44068	-0.166618	0.0716005	0.916225
Anaerobutyricum hallii A	4.07511	5.87591	-0.242901	0.0724325	0.916345
Eubacterium I ramulus	4.50233	6.06459	-0.245336	0.0730152	0.915885
Faecalibacterium prausnitzii F	3.8376	2.75338	0.178428	0.0749697	0.916117
Negativibacillus sp900547455	-6.20118	-3.82501	-0.332105	0.0784573	0.838068
Lachnospira rogosae	4.06819	5.95229	-0.23404	0.0858468	0.917717
Bacteroides clarus	3.43821	0.543361	0.267316	0.0866783	0.91596
Holdemanella sp002299315	2.8591	-3.38622	0.267502	0.0879891	0.9122
Sutterella wadsworthensis	3.96535	-4.24702	0.273071	0.0913106	0.899722
Prevotella copri	5.03518	3.71271	0.227992	0.0915208	0.916938
Roseburia intestinalis	7.92182	7.04207	0.27103	0.0938505	0.917229
UBA1191 sp900066305	2.5715	3.60456	-0.193363	0.0944582	0.91831
Bifidobacterium longum	7.30462	8.70716	-0.162529	0.0991543	0.918028
Bifidobacterium pseudocatenulatum	-5.15888	2.10428	-0.265845	0.0991956	0.901497
Blautia A sp900066335	6.77717	8.53755	-0.189634	0.103802	0.918225
Faecalibacterium prausnitzii I	6.67308	6.5949	0.232036	0.106026	0.917897
Veillonella parvula A	4.15123	1.6101	0.180642	0.107105	0.917108
AM07-15 sp003477405	4.03785	3.41819	0.209076	0.11135	0.917539
Streptococcus gordonii	0.206146	-5.79743	0.248105	0.113777	0.901616
UBA9475 sp900549885	3.19178	4.25168	-0.163599	0.114774	0.918
Alistipes putredinis	9.77795	9.66239	0.187844	0.115536	0.918282
Enterococcus faecalis	-5.2276	-6.71475	0.234173	0.122116	0.889708
Enterocloster citroniae	3.35775	1.93517	0.176271	0.127269	0.918622
Enterocloster sp900541315	4.95368	4.50337	0.0966056	0.129045	0.91854
Ruminococcus H sp003531055	7.92514	7.54476	0.134903	0.130305	0.918366
Veillonella rogosae	1.29226	-5.08152	0.231652	0.130589	0.916323
Firm-11 sp900540045	0.947416	2.92562	-0.204542	0.131063	0.91852
Coprococcus sp000154245	-4.19221	2.58874	-0.220672	0.131429	0.913431
CAG-95 sp900066375	3.41845	3.2932	0.164876	0.135589	0.918953
Coprococcus eutactus A	4.75358	6.5153	-0.202763	0.139327	0.919185
Dorea formicigenerans	7.2433	7.9859	-0.20167	0.140948	0.919082
Faecalibacterium prausnitzii	9.08697	8.58373	0.171068	0.144482	0.919298
CAG-353 sp900066885	2.28909	3.87624	-0.194363	0.148239	0.920046
Alistipes shahii	8.23707	7.45479	0.186634	0.149486	0.919451
Longicatena caecimuris	1.45716	2.59486	-0.179703	0.154777	0.92034
CAG-313 sp000433035	-6.11212	-4.56398	-0.230551	0.156834	0.888245
Ruminococcus C sp000433635	3.93225	4.18322	-0.162796	0.157282	0.920554
Streptococcus anginosus C	-4.47449	-6.29344	0.215707	0.16374	0.911865
CAG-115 sp003507295	-5.23403	-1.33665	-0.225441	0.166551	0.915543
Dorea longicatena	8.03437	9.02412	-0.165587	0.168453	0.920569
UBA11774 sp003507655	5.92178	6.46465	-0.200978	0.168861	0.920176
CAG-45 sp900066395	5.87246	4.48904	0.201873	0.170184	0.921125
Blautia A sp000436615	3.58575	4.86871	-0.144458	0.171684	0.920049
Negativibacillus massiliensis	0.588574	1.48694	-0.170327	0.173039	0.920633
Lachnospira sp000437735	3.86186	5.39709	-0.155979	0.174693	0.920982
Agathobacter rectalis	9.86155	10.5295	-0.246341	0.174808	0.92114
Monoglobus pectinilyticus	-5.60187	-2.89781	-0.180583	0.174868	0.913234
Oscillibacter sp900542115	5.53521	5.035	0.111015	0.177555	0.921268
Erysipelatoclostridium sp003024675	1.21693	-2.84993	0.19215	0.177738	0.920696
UMGS1375 sp900551235	1.40838	0.760576	0.140818	0.185002	0.921603
CAG-103 sp900543625	3.80815	5.36338	-0.163961	0.186608	0.922276
Ruminococcus D bicirculans	7.38332	7.90953	-0.214408	0.188685	0.921984
UBA1191 sp900549125	4.23023	4.87782	-0.176661	0.188747	0.921747
Blautia A obeum	8.4503	9.26744	-0.175093	0.191072	0.921839
RC9 sp900544195	-5.36936	-6.52037	0.192729	0.191186	0.893924
Bifidobacterium adolescentis	4.14233	7.94444	-0.16	0.19242	0.922556
Mogibacterium sp002299625	-4.74118	-6.22017	0.20653	0.193863	0.909635
Faecalibacterium prausnitzii E	5.77635	5.31573	0.150311	0.194295	0.922189
Streptococcus parasanguinis	2.39918	-4.171	0.194459	0.194664	0.925523
Phocaeicola dorei	9.21974	8.72407	0.186615	0.197018	0.922361
Faecalibacterium prausnitzii H	5.11253	4.46129	0.137058	0.198342	0.92199
UBA1685 sp002320595	2.32271	3.24059	-0.132768	0.199795	0.923049
Sellimonas intestinalis	0.797657	-5.39797	0.199697	0.205099	0.926713
CAG-495 sp001917125	-5.30274	-2.86869	-0.168235	0.205339	0.922905
Desulfovibrio sp900546145	-7.0028	-6.0205	-0.19392	0.211645	0.877712
Eubacterium F sp003491505	6.26385	7.76591	-0.142769	0.214426	0.924685
Phocaeicola plebeius	-4.79108	0.73818	-0.198819	0.217478	0.924965
Streptococcus sp000187445	-5.73439	-6.80262	0.202006	0.220934	0.899885
CAG-180 sp000432435	-3.76615	1.32155	-0.177673	0.221107	0.924827
Phascolarctobacterium A succinatutens	-4.57802	-6.04814	0.15102	0.223284	0.913361
Eisenbergiella tayi	3.65774	4.17989	-0.146707	0.224287	0.925887
Alistipes onderdonkii	8.3101	7.88844	0.165015	0.226806	0.925994
Clostridium Q saccharolyticum A	3.67131	3.3754	0.106544	0.231954	0.927362
Eubacterium F sp000434115	-4.13969	0.656063	-0.161127	0.232708	0.929113
CAG-103 sp000432375	3.32508	4.38656	-0.15032	0.236221	0.927008
Blautia sp000436935	-4.59095	1.00381	-0.183544	0.237684	0.928723
Gemmiger qucibialis	8.81579	9.67273	-0.181524	0.240919	0.927551
Prevotella stercorea	-4.72029	-6.07012	0.198302	0.243601	0.922508
Lawsonibacter sp000177015	4.32651	3.92936	0.152102	0.243979	0.928177
Fournierella sp004558145	-2.59896	1.22435	-0.207137	0.246852	0.928305
Turicibacter sp001543345	2.00424	-1.6145	0.158154	0.247358	0.925182
Enterocloster aldenensis	1.62325	0.138716	0.138605	0.249583	0.929877
CAG-83 sp900545495	4.49553	4.8076	-0.108438	0.251709	0.930786
Haemophilus D parainfluenzae N	-5.9761	-6.95013	0.168247	0.25217	0.886882
QALS01 sp003150575	3.76229	4.44609	-0.0992648	0.255767	0.92969
RC9 sp000432515	-5.43038	-6.45967	0.174999	0.256116	0.909572
Intestinimonas massiliensis	2.93262	3.50416	-0.105065	0.257406	0.929244
CAG-177 sp000431775	-4.40651	-1.19851	-0.17579	0.259536	0.93119
CAG-115 sp003531585	1.47119	4.10263	-0.135632	0.260805	0.931276
Bacteroides stercorirosoris	-4.31628	1.208	-0.146835	0.264466	0.929708
Gemmiger formicilis	8.42905	8.72444	-0.120492	0.265247	0.932182
Holdemanella sp003436425	-4.46586	-5.7217	0.169296	0.266134	0.928938
Holdemanella sp900551285	3.7074	2.76039	0.0811854	0.271465	0.931432
UBA2882 sp002362385	-2.75251	0.206145	-0.129296	0.271615	0.929605
CAG-170 sp002404795	5.4225	5.86905	-0.100621	0.271858	0.931925
Butyricimonas virosa	2.99522	0.950223	0.155741	0.273618	0.931695
Eisenbergiella massiliensis	1.86165	3.51582	-0.138487	0.274583	0.931885
Roseburia inulinivorans	7.49306	6.65593	0.173334	0.275326	0.932273
UBA11471 sp000434215	-5.12946	-6.38538	0.133556	0.275396	0.925017
CAG-302 sp001916775	-5.59096	-3.56613	-0.160121	0.277094	0.928785
Eubacterium R sp000434995	-5.51032	-3.88866	-0.191762	0.277523	0.925753
Bacteroides xylanisolvens	7.44352	6.85609	0.130065	0.280085	0.932683
UBA9502 sp003478505	4.66687	3.81081	0.110015	0.282054	0.933429
Bacteroides stercoris	6.18893	4.8716	0.149871	0.283413	0.933333
Eubacterium G sp000432355	1.85336	0.281185	0.142105	0.285611	0.930717
Bacteroides salyersiae	-4.19994	-5.77569	0.131406	0.287315	0.931801
UBA11512 sp003522145	-4.8593	-2.65378	-0.176386	0.287366	0.928981
Eubacterium F sp900539115	-2.07828	2.93153	-0.126914	0.293649	0.934369
RC9 sp000433355	-5.44418	-6.48909	0.132782	0.295286	0.922237
Collinsella sp900544115	-5.5428	-6.45476	0.143346	0.29618	0.926752
RC9 sp000431015	-3.35942	-4.97741	0.140305	0.299651	0.931739
F23-B02 sp004558025	-2.78735	0.654766	-0.203915	0.303076	0.933507
Collinsella sp003459245	-5.13181	-6.06139	0.141085	0.306253	0.931858
Oscillibacter sp900544105	5.06167	4.751	0.0707977	0.311162	0.936741
Limosilactobacillus fermentum	-5.39012	-6.58432	0.133307	0.312818	0.931437
Mitsuokella jalaludinii	-6.34977	-5.42775	-0.151332	0.3139	0.924746
Holdemanella biformis	0.710128	-3.53306	0.161583	0.314226	0.936663
Streptococcus mutans	-4.04019	-5.9074	0.141252	0.314967	0.935068
Prevotella copri A	-3.75209	-5.13878	0.144531	0.315196	0.92918
Ruminococcus E sp003526955	1.97388	-1.14464	0.166648	0.316613	0.933898
Anaerostipes hadrus A	0.904848	2.72363	-0.114808	0.317082	0.934629
Collinsella sp900555225	-4.94835	-5.9315	0.130683	0.317947	0.932426
Faecalibacterium prausnitzii C	9.58074	8.88131	0.127267	0.317954	0.937761
UBA7182 sp003481535	5.84066	5.64808	0.0868	0.319041	0.937148
RC9 sp900541925	-6.01885	-6.78043	0.155905	0.319415	0.922062
Blautia A obeum B	4.55134	5.32678	-0.114764	0.320752	0.937945
Romboutsia timonensis	3.75743	2.47025	0.112699	0.321756	0.936968
RC9 sp000435075	-4.82158	-5.91429	0.177952	0.322933	0.933098
Alistipes sp006542685	2.59263	1.74969	0.13042	0.323344	0.935753
CAG-238 sp900542245	2.99438	3.94458	-0.102671	0.324589	0.937903
UBA5446 sp900545405	0.760742	1.64566	-0.118165	0.326654	0.936101
Eubacterium I sp900546495	-2.76724	0.308145	-0.13588	0.327391	0.935572
Eubacterium G sp000434315	-4.82243	-1.21377	-0.134625	0.331718	0.936277
Collinsella sp002232035	4.63523	5.35321	-0.0908759	0.3327	0.938696
Erysipelatoclostridium sp000752095	4.42967	5.31748	-0.116732	0.333425	0.9391
Parabacteroides distasonis	9.48728	9.01607	0.151303	0.333438	0.939253
TF01-11 sp001916135	-0.533841	-3.65814	0.154392	0.333992	0.937953
Gemmiger variabilis B	4.20216	4.98346	-0.113511	0.335822	0.939706
Parabacteroides merdae	9.26294	8.43367	0.0788926	0.335871	0.939326
Eubacterium I ramulus A	1.48118	2.42305	-0.111231	0.338528	0.937286
UMGS621 sp900543915	-4.18228	-1.23065	-0.144601	0.339962	0.936491
Bifidobacterium animalis	-5.67773	-3.94896	-0.154034	0.342727	0.935955
UBA1394 sp900066845	-5.46018	-6.48617	0.111342	0.343581	0.933945
SFMI01 sp004556155	-5.18959	-3.64923	-0.156923	0.345629	0.936709
UMGS172 sp900539855	0.444528	-3.59747	0.174634	0.348649	0.934899
TF01-11 sp000436755	-5.20837	-3.05923	-0.141843	0.350056	0.938398
Merdibacter sp900543035	-5.86771	-4.8395	-0.132556	0.352025	0.936696
Bifidobacterium catenulatum	-6.49851	-5.54645	-0.134198	0.352759	0.933144
Prevotella buccae	-5.94961	-6.85268	0.137571	0.353272	0.9238
Mailhella sp003150275	-5.73192	-6.55563	0.125049	0.353827	0.933162
Escherichia coli	-4.83057	-6.11995	0.114264	0.355716	0.937227
Prevotella sp000434515	-3.81584	-5.2244	0.134783	0.35758	0.939047
UMGS874 sp900546315	1.21247	3.31576	-0.0995815	0.35797	0.939269
CAG-110 sp000435995	-4.34502	-1.16276	-0.1334	0.360361	0.937221
Bacteroides ovatus	9.14119	8.02887	0.0864447	0.361025	0.941559
Ruminococcus A sp000437095	1.94273	3.41585	-0.112639	0.361446	0.941166
Eubacterium F sp000433735	-5.44456	-4.10991	-0.116312	0.362959	0.938166
CAG-81 sp000435795	4.72622	3.27756	0.0835244	0.365548	0.940608
Alistipes finegoldii	7.39387	6.45381	0.12896	0.367168	0.942614
Hungatella sp005845265	3.10058	2.44194	0.118231	0.368675	0.942834
CAG-217 sp000436335	5.84877	3.4117	0.125325	0.370064	0.941538
Mediterraneibacter torques	6.22651	6.3544	-0.146324	0.370652	0.942611
Klebsiella pneumoniae	-6.08906	-6.89603	0.111765	0.373054	0.923871
Alistipes sp900544265	-5.7061	-6.51572	0.13186	0.375651	0.933441
Collinsella bouchesdurhonensis	-4.4335	-5.90432	0.137746	0.376367	0.937085
Blautia A sp900066355	6.18814	6.77429	-0.0883997	0.376395	0.943147
Phocaeicola sp900066455	-5.78177	-5.04799	-0.137429	0.380013	0.93654
Evtepia gabavorous	1.16904	6.51258	-0.11309	0.380563	0.941308
UMGS1865 sp900547725	-4.79811	-5.82413	0.136712	0.386473	0.938563
Firm-11 sp900548145	-3.32431	-4.6747	0.109684	0.387331	0.941505
AF33-28 sp003477885	2.07704	2.33674	-0.086145	0.391915	0.943991
Phil1 sp001940855	4.25414	4.90003	-0.0991697	0.39316	0.944149
Ruminococcus A sp003011855	7.21389	7.71383	-0.163415	0.393804	0.944075
Lachnospira sp003451515	2.56427	4.22703	-0.12246	0.394765	0.943104
CAG-83 sp900552475	3.40544	3.75941	-0.0632949	0.398075	0.943698
Collinsella sp900549555	-5.30381	-6.17871	0.121237	0.399241	0.935791
Prevotella sp003447235	-3.34698	-4.9	0.125532	0.400571	0.942954
Alistipes sp900290115	-5.63407	-6.40516	0.126086	0.400774	0.934703
CAG-1427 sp000435675	-3.80867	0.281573	-0.133363	0.401028	0.940207
UBA9502 sp003480315	5.16108	4.38045	0.083838	0.404535	0.944926
Gemmiger sp900539695	4.9075	5.78411	-0.0912726	0.405422	0.945145
Bacteroides F pectinophilus	0.00136473	-2.84896	0.131725	0.406091	0.944343
Ruminococcus C sp000437255	-5.31627	-4.21654	-0.12032	0.407398	0.941504
CAG-882 sp003486385	-4.95998	-5.67209	0.106707	0.408408	0.940113
CAG-238 sp000435615	0.191926	-2.74799	0.117422	0.408603	0.943873
Desulfovibrio piger	-5.13478	-6.05516	0.121682	0.409697	0.941228
Enterocloster sp001517625	-4.79398	-5.8996	0.091385	0.411058	0.939893
Phascolarctobacterium faecium	-4.28341	0.106765	-0.109277	0.411471	0.940686
Collinsella sp900547345	-5.74065	-6.57474	0.0908516	0.415538	0.933514
Collinsella sp900549455	1.89921	3.4773	-0.0804836	0.417521	0.943163
Phocaeicola plebeius A	-1.96225	1.83522	-0.110557	0.417636	0.94249
CAG-110 sp900544405	1.71784	1.61643	0.0939681	0.418899	0.944606
Lawsonibacter sp900549405	4.07426	4.82236	-0.0594329	0.418965	0.946705
Enterocloster lavalensis	3.67026	2.68866	0.0727686	0.420958	0.94565
CAG-603 sp900066105	-5.66649	-4.78746	-0.102739	0.421502	0.943269
Bacteroides sp003463205	3.18166	2.57941	0.0618156	0.422865	0.9445
CAG-103 sp900317855	2.34757	2.96125	-0.119314	0.424735	0.946285
Oscillibacter sp900544615	3.92834	4.38903	-0.0936371	0.426374	0.946259
Ruthenibacterium lactatiformans	6.7965	6.87864	0.0825862	0.427395	0.947862
Ruminococcus B gnavus	5.07607	6.37877	-0.133301	0.430854	0.947198
Parabacteroides sp000436495	-6.83754	-6.323	-0.10603	0.430981	0.941964
RC9 sp000434935	-5.79846	-6.44904	0.104576	0.434811	0.938054
Faecalimonas nexilis	3.4505	4.13712	-0.105035	0.43707	0.947064
Acetatifactor sp003447295	4.79857	2.74723	0.103586	0.439228	0.947768
CAG-628 sp000438415	-6.42669	-5.78595	-0.0882002	0.44157	0.943361
CAG-495 sp900538765	-6.51367	-6.09405	-0.116026	0.443588	0.945563
Anaerotignum sp000436415	2.65085	2.91547	-0.104645	0.445937	0.947218
CAG-495 sp000436375	-4.83718	-3.19704	-0.126614	0.447484	0.943888
Blautia A sp003471165	5.19436	5.06255	0.0757262	0.447536	0.948198
Parabacteroides goldsteinii	0.856368	-3.71413	0.103217	0.452697	0.947322
UBA10677 sp900543755	-5.53328	-4.76362	-0.120262	0.454581	0.945702
Dialister sp002320515	-6.62447	-6.16074	-0.0722866	0.456678	0.945615
CAG-345 sp000433315	-5.83271	-4.98792	-0.118319	0.4567	0.945823
SFFH01 sp900542395	5.86134	4.96477	0.0961595	0.462116	0.949128
Anaerostipes hadrus	8.15413	8.93969	-0.10834	0.46393	0.949562
Blautia A sp900066205	5.30365	5.75567	-0.0752742	0.463991	0.949352
UMGS946 sp900544965	-6.56728	-6.99993	0.0650121	0.465503	0.928572
Odoribacter splanchnicus	8.33639	7.78442	0.0522844	0.465508	0.949565
CAG-267 sp001917135	-4.83531	-2.7132	-0.1189	0.465598	0.94882
Blautia A sp900120195	5.04405	5.28434	-0.0646776	0.466214	0.949331
Collinsella sp900541135	-5.56931	-6.31079	0.0711056	0.466599	0.94496
Hungatella A sp003478355	6.08636	5.50624	0.0647707	0.466979	0.949282
Coprococcus sp000433075	-4.73999	-5.77883	0.105378	0.470142	0.948269
Bifidobacterium bifidum	-5.59346	-4.89351	-0.104792	0.472678	0.947618
Collinsella aerofaciens G	5.21106	6.25109	-0.0744481	0.473619	0.949012
CAG-568 sp000434395	-6.19876	-6.61939	0.0683248	0.474069	0.946928
Methanobrevibacter A smithii	-4.7377	-3.43419	-0.104383	0.476433	0.947215
Senegalimassilia anaerobia	2.15752	-4.12614	0.102274	0.477899	0.949281
Succinivibrio sp000431835	-6.57951	-7.12962	0.0889287	0.479667	0.938796
CAG-81 sp900066535	7.58197	6.87888	0.111532	0.479718	0.950374
CAG-964 sp000435335	-6.11743	-5.6482	-0.0874089	0.479971	0.946551
Schaedlerella glycyrrhizinilyticum	-3.32655	1.12462	-0.101203	0.481844	0.948851
Enterobacter cloacae	-6.54287	-6.86703	0.0722921	0.483066	0.947059
Phocaeicola vulgatus	10.9849	11.6683	-0.109293	0.486298	0.951447
TF01-11 sp003524945	1.33426	-1.14796	0.130804	0.486621	0.949016
Dorea longicatena B	6.42684	6.537	-0.0905129	0.48959	0.950973
Phocaeicola barnesiae	-6.30261	-5.96426	-0.0853663	0.489701	0.945761
Dialister sp900343095	-6.71008	-6.26268	-0.0582496	0.491387	0.947578
Limosilactobacillus reuteri	-6.65628	-7.03826	0.0875762	0.491879	0.949741
Anaerotruncus colihominis	3.73639	3.26706	0.0676959	0.492116	0.951858
ER4 sp900552015	2.94859	2.89188	0.0522109	0.492194	0.952029
TF01-11 sp003149875	-5.78842	-4.87652	-0.0847128	0.492925	0.95079
Intestinibacter sp900540355	-0.179313	-3.84142	0.105389	0.493734	0.947981
Ruminococcus E sp003438075	-0.266918	1.45099	-0.109009	0.497347	0.950146
Duodenibacillus sp003472385	-6.50519	-6.77152	0.0607327	0.497416	0.94398
Blautia A sp900548245	2.4296	2.65724	-0.0817841	0.498603	0.951498
Mediterraneibacter faecis	7.84195	8.0448	-0.0923894	0.502301	0.951597
Alloscardovia omnicolens	-6.10769	-6.63372	0.0696643	0.502518	0.949566
CAG-307 sp001916215	-5.94131	-6.52428	0.0674351	0.50296	0.948007
Collinsella sp003436275	-5.66127	-6.32418	0.0692241	0.505044	0.94839
Prevotella sp900313215	-5.83128	-6.38176	0.0684753	0.50505	0.951735
Prevotellamassilia sp900539625	-5.62573	-6.1481	0.104808	0.506875	0.94632
Adlercreutzia equolifaciens	4.07186	4.76418	-0.0639648	0.508121	0.95242
Butyricicoccus A sp002395695	3.81624	3.95208	-0.067634	0.510922	0.951813
Clostridium saudiense	1.75856	-1.72354	0.0930121	0.510933	0.951941
UBA11524 sp000437595	6.42957	8.39587	-0.0883503	0.511188	0.952781
UBA1829 sp900548385	-6.79493	-6.52665	-0.060095	0.511301	0.943133
CAG-1427 sp000435475	-6.20561	-6.70737	0.0768447	0.513171	0.947712
Collinsella sp900541885	-6.32346	-6.79872	0.0618618	0.513718	0.947448
Intestinimonas timonensis	3.41244	3.80722	-0.0729422	0.515025	0.952549
Lacticaseibacillus paracasei	-5.80088	-6.40324	0.0730609	0.515958	0.950055
Bacteroides cutis	-6.43114	-6.8609	0.0696494	0.516564	0.950046
Lachnospira sp000436535	-5.71649	-6.01679	0.0619311	0.517129	0.950061
Fusicatenibacter sp900543115	-6.91235	-6.96939	0.0321864	0.517943	0.952923
Agathobacter sp900547695	-5.38892	-4.24243	-0.116174	0.518414	0.952914
Niameybacter sp900549765	-6.76563	-6.59975	-0.0299522	0.519616	0.951901
CAG-312 sp900545705	-6.65055	-6.59525	-0.0369181	0.521397	0.952724
Marvinbryantia sp900066075	2.22171	2.76286	-0.0590853	0.521495	0.953479
Ligilactobacillus animalis	-6.95602	-7.04704	0.0311405	0.522646	0.946068
Collinsella sp900548815	-5.54339	-6.11161	0.0498973	0.524854	0.952628
CAG-485 sp000437495	-6.83426	-7.08739	0.0492695	0.526331	0.953291
Mesosutterella massiliensis	-6.86503	-7.01354	0.0143547	0.529278	0.949637
Collinsella sp003458415	-6.27	-6.62635	0.0487545	0.529361	0.952533
Klebsiella quasipneumoniae	-6.6293	-6.88648	0.0466672	0.530449	0.952716
Veillonella A seminalis	-6.82368	-6.93938	0.0469822	0.531598	0.949192
Blautia A sp900066165	9.21158	9.34493	-0.0610818	0.532854	0.953367
CAG-110 sp900549705	1.13064	1.71396	-0.0639923	0.532948	0.952598
Mailhella sp900541395	-4.62114	-1.27941	-0.0884	0.533916	0.953504
Eisenbergiella sp900066775	6.51314	6.59989	0.0903966	0.536435	0.955052
CAG-83 sp900551995	3.78029	3.7563	-0.0604532	0.536872	0.953468
Methanobrevibacter A smithii A	-5.6874	-5.19816	-0.0806074	0.537796	0.953084
CAG-110 sp900547405	-4.32441	-1.41573	-0.070102	0.538475	0.955278
Coprococcus eutactus	0.274792	1.61662	-0.0987595	0.539381	0.953999
Streptococcus pasteurianus	-6.76439	-6.51588	-0.0498965	0.54008	0.952464
Prevotella sp900540415	-6.91066	-6.80856	-0.016485	0.540587	0.956163
CAG-303 sp900539455	-6.63514	-6.74928	0.0233851	0.541054	0.949539
UBA9502 sp900538475	-5.53474	-6.2384	0.0684687	0.541582	0.954439
CAG-303 sp000437755	-6.40146	-6.20175	-0.0176901	0.541966	0.955535
Blautia A sp003474435	1.98881	2.30973	-0.0528642	0.544462	0.954196
Collinsella sp900541745	-3.44839	-4.72276	0.0830231	0.545224	0.95163
CAG-83 sp003539495	3.74563	3.17577	0.0505903	0.545799	0.954945
Bifidobacterium angulatum	-6.77585	-6.57566	-0.047943	0.547744	0.95253
Prevotella sp900543975	-6.81574	-6.84193	0.0255715	0.548224	0.953507
Collinsella sp900540895	-6.36093	-6.61394	0.0381566	0.548307	0.953486
CAG-1000 sp000434555	-6.52624	-6.43242	-0.0358315	0.548532	0.952934
Clostridium sp900540255	-4.57048	-5.36489	0.0688357	0.550117	0.953347
Megasphaera stantonii	-6.89295	-7.00619	0.0281895	0.552216	0.951276
Victivallis sp002998355	-3.28331	-1.15808	-0.0958462	0.552851	0.953882
Butyrivibrio A sp900543865	2.7445	2.48491	0.0542026	0.553326	0.95657
SFGY01 sp004556455	3.20355	3.24158	-0.0460969	0.554735	0.95436
Eisenbergiella sp003478085	-6.35488	-6.68453	0.0680138	0.554774	0.953908
Gordonibacter pamelaeae	1.18645	2.98638	-0.101791	0.555105	0.955355
Mediterraneibacter lactaris	3.82634	5.28398	-0.0552136	0.555822	0.954459
UBA1394 sp900538575	-6.56846	-6.87055	0.0400929	0.556003	0.950709
CAG-110 sp900546415	1.16204	0.763705	0.0382529	0.556041	0.956482
Lactococcus lactis	-6.4991	-6.85009	0.0443404	0.557082	0.953986
ER4 sp000765235	8.56575	9.16234	-0.0848368	0.55732	0.955444
Gemmiger sp900540775	6.33248	4.76964	0.0883996	0.557499	0.956321
CAG-495 sp000432275	-6.6363	-6.51586	-0.0212613	0.557774	0.955968
Flavonifractor sp900549795	2.20709	2.57513	-0.0732904	0.558256	0.954998
Dialister succinatiphilus	-6.43833	-6.681	0.0358988	0.558343	0.953947
UBA7597 sp900542935	-4.64397	-1.28427	-0.0891548	0.559718	0.95426
CAG-274 sp000432155	-5.88555	-5.68174	-0.0486905	0.561201	0.955772
Sutterella wadsworthensis A	-2.8503	-4.75931	0.0782786	0.562585	0.955788
Brachyspira sp000431595	-6.86568	-6.73869	-0.0314289	0.563362	0.954588
Dorea sp000433215	4.91232	5.793	-0.05559	0.564222	0.956152
Collinsella sp900540945	-5.22554	-4.73866	-0.0697629	0.564503	0.957673
Phocaeicola coprocola	-4.37232	-4.49517	-0.0742942	0.565449	0.955764
Succiniclasticum sp900544275	-6.66523	-6.89636	0.0453916	0.565963	0.956997
ER4 sp900317525	6.81351	5.78965	0.0778484	0.566185	0.956571
Duodenibacillus massiliensis	-5.74213	-6.05574	0.0723256	0.566639	0.957005
CAG-841 sp000437375	-4.5911	-2.87497	-0.0848594	0.568775	0.956066
Bifidobacterium breve	-6.20955	-6.62173	0.0489371	0.571687	0.957014
Oscillibacter sp001916835	7.01594	6.94086	0.0522944	0.573002	0.956999
Enterocloster bolteae	3.79974	2.86186	0.0650356	0.573258	0.957324
Desulfovibrio piger A	-4.95255	-5.77114	0.0809672	0.576333	0.957438
Ruminococcus E sp900314705	-5.78443	-5.21655	-0.0664624	0.577147	0.956237
Collinsella sp900545605	-6.35552	-6.31083	0.0188891	0.578304	0.957689
Collinsella sp900551365	-6.16698	-6.33645	-0.00217273	0.579247	0.956728
Victivallis vadensis	-4.26681	-4.36359	0.0877252	0.579547	0.958554
Phascolarctobacterium sp000436095	-6.43266	-6.62144	0.0283244	0.580665	0.95887
SFFH01 sp900542445	5.40181	5.42714	0.0421342	0.581061	0.956534
UBA4285 sp900545225	-4.98119	-5.44009	0.0904435	0.582002	0.958314
Prevotella sp900557035	-5.6316	-5.96039	0.0452342	0.582411	0.95683
Streptococcus sp001587175	-5.4601	-6.08043	0.0760853	0.583659	0.956635
CAG-552 sp000435495	-6.47996	-6.23895	-0.0379469	0.58369	0.958559
Bacteroides intestinalis	2.0436	0.808303	0.0684351	0.584501	0.957803
Collinsella sp900552145	-5.13813	-5.42132	0.0615979	0.58466	0.957754
Phocaeicola mediterraneensis	-5.91711	-6.11086	-0.00219733	0.587309	0.95814
Bacteroides acidifaciens	1.60541	-4.35606	0.0609101	0.588024	0.957699
Duodenibacillus sp900544335	-6.43761	-6.6262	0.0289648	0.589313	0.958268
Bacteroides fluxus	-6.6608	-6.79187	0.0262291	0.589413	0.960429
C941 sp004557565	-4.77878	-5.01029	0.0565384	0.591534	0.958065
Bacteroides uniformis	11.3991	11.0877	0.0955879	0.591644	0.958136
UBA5416 sp900539175	-5.87179	-6.11114	0.0343649	0.592047	0.960434
Prevotella sp900551985	-5.0488	-5.47372	0.07902	0.592575	0.956345
Prevotella sp900544825	-5.38721	-5.69355	0.0687653	0.592652	0.958581
Dialister invisus	-4.42558	5.43737	-0.0669632	0.593025	0.958278
QAMH01 sp900544245	-5.9107	-5.88592	-0.039617	0.595242	0.9587
CAG-314 sp000437915	-5.58891	-5.19597	-0.0624277	0.595576	0.957966
Collinsella sp003469205	-6.23835	-6.37561	0.0232477	0.596703	0.958801
Eubacterium G sp000435815	-5.11839	-5.0647	-0.0515403	0.597816	0.959712
Paraprevotella clara	-2.77009	-4.59563	0.0748731	0.598006	0.958245
Phocaeicola massiliensis	3.61475	-2.86086	0.0679574	0.598642	0.959351
UBA9732 sp001940825	-6.63057	-6.57744	-0.0102415	0.598731	0.95864
Butyricimonas faecihominis	-4.5391	-5.19082	0.0640947	0.599572	0.958867
Dialister sp000434475	-6.39813	-6.36513	0.00311016	0.599753	0.958838
CAG-349 sp003539515	-5.83379	-6.22574	0.0418029	0.599857	0.960217
Phascolarctobacterium A succinatutens A	-5.68462	-6.0181	0.0461552	0.600147	0.961375
Oscillibacter sp004553545	-3.86392	-4.74239	0.0415501	0.60172	0.959165
CAG-510 sp000434615	-6.02649	-6.23893	0.0213657	0.602931	0.961986
CAG-170 sp900545925	5.86099	7.15121	-0.0399018	0.603423	0.958304
Ligilactobacillus salivarius	-6.22646	-6.14646	0.0116446	0.606263	0.959675
Negativibacillus sp000435195	2.5518	0.969296	0.103077	0.607182	0.960096
CAG-83 sp900547745	3.41949	3.71863	-0.0429802	0.608936	0.959687
Ruminococcus F champanellensis	0.00815009	-1.0452	0.0582744	0.610357	0.961463
UMGS1975 sp900546685	2.58046	1.98856	0.0438486	0.610659	0.959675
Desulfovibrio sp900556755	-4.585	-5.22562	0.0638261	0.610743	0.961368
Alistipes obesi	7.59045	7.99917	-0.0603575	0.611028	0.958653
Bacteroides thetaiotaomicron	8.22228	7.46096	0.0756182	0.612143	0.959573
Olsenella E sp003609875	-5.8558	-5.78108	-0.0203322	0.612771	0.962899
Collinsella sp900540095	-4.31062	-5.19248	0.0416055	0.613429	0.96278
Akkermansia sp001580195	-6.55645	-6.33095	-0.0299556	0.613851	0.960668
Roseburia sp900552665	5.86453	5.35584	0.0670139	0.615075	0.959765
Oscillibacter welbionis	7.61902	7.36917	0.04863	0.617863	0.959329
Escherichia flexneri	-4.64678	-4.99684	0.0378413	0.618317	0.960461
Phocaeicola sp000432735	-5.69969	-5.62849	-0.0357271	0.619579	0.961479
UBA7173 sp900546835	-5.90452	-6.25193	0.0426614	0.619597	0.961761
SFEL01 sp004557245	4.04954	3.77063	-0.0677403	0.621838	0.958567
CAG-177 sp003514385	3.26118	2.97548	-0.0722681	0.621924	0.959789
CAG-313 sp003539625	-6.05804	-6.05979	-0.0166374	0.623678	0.961618
Prevotella sp900551275	-5.23309	-5.52604	0.0421185	0.625719	0.964094
Escherichia coli D	-6.05515	-5.99117	0.0368893	0.626252	0.963892
Evtepia sp900546255	-5.60641	-5.64783	0.0279252	0.628125	0.962523
Bacteroides sp900552405	-5.65795	-5.31598	-0.0624973	0.629292	0.964348
Dorea scindens	-6.10648	-6.2702	0.00536878	0.633202	0.962327
UBA11452 sp003526375	-5.30265	-5.13483	-0.00494861	0.633225	0.962657
UMGS856 sp900546265	4.31274	4.09129	0.0573948	0.63388	0.961036
Blautia A sp003478765	4.86227	4.97972	-0.0558802	0.634702	0.960064
CAG-882 sp000435595	-5.41037	-5.10123	-0.0574006	0.635964	0.961302
Blautia sp900541955	-6.36297	-6.66501	0.0473887	0.636009	0.960655
Collinsella aerofaciens	-5.75295	-5.90557	-0.00453002	0.636272	0.964925
UBA1777 sp900547315	2.64816	1.95368	0.0439809	0.636792	0.9619
Collinsella sp900541145	4.43678	4.69469	-0.0591512	0.637044	0.961476
Longicatena innocuum	4.22546	4.25982	0.0663265	0.637046	0.96088
Collinsella sp900542085	-5.94662	-6.14072	0.0110891	0.640965	0.962805
Prevotella sp900546535	-5.41301	-5.54786	0.00711513	0.641844	0.961954
Catenibacterium sp000437715	-5.71387	-5.84703	-0.0267753	0.642454	0.961348
UMGS1773 sp003343725	-5.16253	-5.38877	0.0340053	0.642493	0.963561
CAG-288 sp000437395	-5.38339	-4.88442	-0.0455968	0.642501	0.963317
Prevotella sp001275135	-5.99075	-6.15241	0.00387759	0.642542	0.964296
Lawsonibacter sp900066645	5.72246	4.39858	0.076746	0.642696	0.960805
Lachnospira eligens B	7.33876	7.3578	-0.0776371	0.643082	0.960656
Blautia A hydrogenotrophica	-4.92038	-3.54487	-0.0682934	0.643303	0.964392
UMGS1537 sp900543695	-6.09537	-6.00438	-0.0163451	0.645298	0.963753
CAG-110 sp000434635	4.73815	5.73047	-0.0603944	0.646452	0.960909
Collinsella sp900544425	-6.01461	-6.12836	-0.0323837	0.647985	0.964368
Collinsella sp900544645	-5.5419	-5.14466	-0.0396195	0.649934	0.963668
Phocaeicola sp000436795	-6.02253	-6.04933	-0.0225799	0.651829	0.962919
Hungatella effluvii	3.01593	2.73715	0.0574554	0.655355	0.961483
Ruminococcus sp900540005	-5.12728	-5.06643	-0.0246592	0.655426	0.96693
Collinsella sp900544235	-6.07688	-6.23657	0.0134758	0.655789	0.963587
Collinsella sp900541235	-5.19536	-5.09599	-0.0350206	0.657967	0.963037
Collinsella sp900551015	-5.81303	-5.66202	-0.0234042	0.65882	0.963572
Faecalimonas umbilicata	1.01102	1.62602	-0.045609	0.659993	0.962879
CAG-95 sp000438155	2.1034	1.37067	0.0381744	0.660594	0.964059
Blautia A sp900551715	-2.00931	1.13326	-0.0540307	0.66073	0.965203
KLE1615 sp900066985	7.76233	8.63535	-0.0873636	0.662851	0.96235
Tidjanibacter inops	2.56651	0.0845501	0.0700663	0.663664	0.965435
Alistipes sp000434235	-5.46115	-5.24741	-0.0539272	0.663811	0.967267
Phocaeicola sp900554435	-3.03017	-4.93895	0.0490467	0.67009	0.965658
CAG-279 sp000437795	-5.43031	-5.71515	0.0275141	0.670736	0.968189
Akkermansia muciniphila B	-5.9759	-5.82725	-0.0190124	0.670829	0.966706
Collinsella sp900541285	-5.67135	-5.65774	-0.00630723	0.671377	0.967519
Paraprevotella xylaniphila	-5.116	-5.2002	0.0424582	0.673225	0.965707
Firm-11 sp004556545	2.58123	2.43576	-0.0303386	0.674188	0.964178
Collinsella sp003466125	-5.50226	-5.40658	-0.0340278	0.675318	0.966887
CAG-1427 sp000436075	-5.15084	-4.75146	-0.00814862	0.675701	0.965943
Phocaeicola coprophilus	-5.80663	-5.49251	-0.0492763	0.675765	0.966519
Clostridium A leptum	4.78541	4.79313	0.0485495	0.67594	0.963375
CAG-170 sp900548625	2.96626	3.21087	-0.0287538	0.677551	0.964108
Eubacterium R sp000436835	3.53576	3.5255	0.0501827	0.679545	0.963663
CAG-194 sp000432915	-4.67235	-4.29807	-0.0200711	0.682266	0.968082
Pauljensenia sp000411415	-5.57182	-5.69634	0.0309918	0.682345	0.967837
Bacteroides cellulosilyticus	5.66028	7.46836	-0.0544907	0.682473	0.963243
Blautia A sp000285855	5.80552	5.4993	-0.0289959	0.684192	0.963866
Chitinophaga sp003412465	-4.35381	-5.06855	0.0274009	0.685976	0.970132
Enterocloster sp000431375	6.01313	5.6384	0.0609022	0.688663	0.964219
Clostridium Q symbiosum	3.78878	3.10486	0.0531585	0.689976	0.964841
UBA644 sp900547165	-4.22378	-3.55359	-0.0372007	0.69224	0.968213
Bacteroides sp900066265	-5.024	-5.1771	0.00978958	0.692955	0.966784
Alistipes senegalensis	3.70864	3.77014	0.0450844	0.693061	0.964876
Intestinimonas butyriciproducens	4.82823	4.8719	0.0411328	0.693116	0.965521
Ruminococcus C sp000437175	-4.85734	-5.09469	0.0440555	0.693954	0.970039
Agathobacter sp000434275	-3.08077	-3.01428	0.0330467	0.695259	0.968145
Adlercreutzia celatus A	5.79611	7.07183	-0.0374968	0.695442	0.964335
Bacteroides fragilis	4.82152	4.85383	0.0397788	0.695544	0.96449
Anaerotignum lactatifermentans	1.78346	1.44449	0.0358608	0.698615	0.965572
Lachnospira sp000436475	-4.92116	-5.65088	0.0291527	0.699544	0.968694
Parasutterella excrementihominis	3.38178	2.27986	0.0601258	0.700397	0.968687
Blautia A sp900066145	5.46086	4.63586	-0.0517908	0.70113	0.96461
Bacteroides fragilis A	0.766065	0.392155	-0.0508703	0.701598	0.969637
AM51-8 sp003478275	-4.31077	-5.22467	0.0271328	0.702383	0.969705
Flavonifractor sp000508885	4.74449	4.55812	0.0441974	0.70427	0.965747
Ruminococcus E bromii	3.17743	3.09331	-0.0408031	0.704826	0.966543
Alistipes sp900541585	-4.18241	-4.94764	0.0505377	0.704889	0.968369
Lachnospira sp003537285	2.70699	2.6457	-0.0396141	0.705947	0.966755
Bacteroides nordii	-3.40806	-3.94426	0.0786758	0.710015	0.968966
Butyricimonas sp002161485	3.5795	2.71412	0.0415912	0.712042	0.968797
Ruminococcus C callidus	3.0332	3.48682	-0.0552646	0.712744	0.968293
Dorea sp000433535	-5.46279	-5.94683	-0.00326427	0.712895	0.970227
Collinsella sp900541855	-4.8254	-5.05142	0.0023725	0.71567	0.96978
Collinsella sp900549085	-3.57798	-1.22514	-0.0264663	0.716318	0.971416
Borkfalkia ceftriaxoniphila	0.142592	1.38198	-0.0568464	0.717227	0.970827
Collinsella sp900541175	-2.74723	-4.25699	0.0236448	0.71755	0.9682
Slackia A isoflavoniconvertens	-4.12144	-4.44136	0.0209112	0.718299	0.971635
Coprococcus A sp900548825	4.87144	4.33751	0.0419399	0.722509	0.967616
Dorea sp900066555	6.32659	6.24974	0.0344415	0.722616	0.966952
Bacteroides faecis	2.45793	2.80159	-0.0433549	0.723149	0.968467
Blautia A sp000433815	-5.07742	-4.70624	-0.0239758	0.723262	0.971366
UBA737 sp900549055	-4.48729	-4.63969	-0.0124927	0.726012	0.970659
Faecalibacterium prausnitzii J	6.85203	6.08578	0.0298998	0.727622	0.967902
Erysipelatoclostridium ramosum	-2.99857	-0.165189	-0.0226	0.728467	0.971358
Parasutterella sp000980495	-5.09818	-3.98136	-0.0136055	0.729145	0.972537
Collinsella sp900541055	-4.69394	-4.73156	0.0009384	0.730134	0.971068
UMGS1375 sp900066615	7.56358	7.42524	0.0527576	0.73067	0.96719
CAG-196 sp002102975	-4.8891	-3.64098	-0.0316213	0.731592	0.970939
Collinsella sp003439125	-4.95198	-4.7763	-0.015978	0.731994	0.970424
Clostridium Q sp003024715	7.89058	7.90682	0.0644417	0.735247	0.968513
Ruminiclostridium E siraeum	6.55475	6.64134	0.0501382	0.73529	0.968487
Akkermansia muciniphila	5.15728	4.06356	0.017216	0.736329	0.968792
Agathobacter faecis	8.92988	8.17427	0.0719089	0.739609	0.968513
Streptococcus thermophilus	1.56612	2.95647	-0.0377035	0.739782	0.971441
Dorea sp900066765	-4.54012	-4.8116	-0.0299434	0.742444	0.97406
CAG-170 sp000432135	6.16399	6.05159	0.0314134	0.74461	0.969392
Holdemania filiformis	2.59694	2.72912	-0.0293312	0.74517	0.970803
Lachnospira sp900316325	2.6726	2.43315	-0.0402372	0.746821	0.970433
TF01-11 sp001414325	4.08143	3.0934	0.0426444	0.751406	0.971665
Coprobacter secundus	-3.54388	-3.2626	-0.0248874	0.758948	0.974394
Pseudoflavonifractor capillosus	3.1426	3.14336	0.0364557	0.761754	0.972251
UMGS1603 sp900553265	1.61883	-0.243573	0.0340876	0.762041	0.974364
Parabacteroides johnsonii	-4.1806	-1.68432	-0.0246579	0.766218	0.974753
Bacteroides finegoldii	-4.91813	-4.09762	0.00784479	0.768536	0.974896
UMGS973 sp900547295	-3.70562	-2.7108	-0.00806828	0.772335	0.974703
Acutalibacter sp000435395	-0.043806	-1.1785	-0.0129686	0.773762	0.976617
CAG-83 sp900545585	5.13674	5.98535	-0.034403	0.777109	0.974449
Flavonifractor plautii	7.44691	7.6515	0.0177917	0.779153	0.973434
CAG-83 sp000431575	5.5076	5.55466	0.0361334	0.78762	0.975527
Turicibacter sanguinis	-2.96324	-4.1275	-0.00438741	0.789944	0.97701
Bacteroides eggerthii	2.7221	2.28905	0.0246077	0.791786	0.975229
CAG-110 sp900546075	3.7754	3.09249	0.0384439	0.794973	0.977109
CAG-110 sp900544945	1.13271	1.39803	0.0170432	0.7995	0.978286
Eubacterium G sp900552275	3.40584	3.6426	-0.0131065	0.801597	0.976749
Eggerthella lenta	4.81421	3.89563	0.0478123	0.802522	0.976601
51-20 sp001917175	-2.86913	1.21463	0.00997539	0.807263	0.978116
GCA-900066135 sp900066135	4.14903	4.34232	0.0206217	0.810041	0.977008
Gemmiger sp900540595	4.89222	5.00215	0.0241851	0.811587	0.97851
Lawsonibacter asaccharolyticus	6.71786	6.69404	0.018369	0.812887	0.978158
Butyricimonas faecalis	0.461578	0.784272	0.0164542	0.817512	0.979729
Alistipes A ihumii	4.1177	5.16216	-0.0208909	0.817759	0.979368
Marseille-P3106 sp900169975	2.10723	1.84415	0.016587	0.824576	0.980853
ER4 sp003522105	5.56488	5.60722	0.0129567	0.828543	0.980309
Acetatifactor sp900066565	8.28128	8.61144	-0.0249676	0.830437	0.98228
Agathobacter sp900550545	0.614933	1.70964	-0.0153601	0.838698	0.981552
Coprococcus A catus	7.13152	7.3549	-0.0194016	0.841308	0.982612
GCA-900066135 sp900543575	4.89458	5.15835	-0.014637	0.841487	0.982494
Collinsella aerofaciens F	5.96324	4.82094	0.026466	0.842818	0.983269
Alistipes A indistinctus	2.4461	1.59165	-0.00820081	0.843145	0.982315
CAG-41 sp900066215	7.20963	7.76038	-0.0302123	0.84509	0.983366
Fusicatenibacter saccharivorans	10.7558	10.9483	-0.0270469	0.845234	0.983197
OF09-33XD sp003481995	3.18783	2.92715	0.0334543	0.850129	0.983899
Agathobaculum butyriciproducens	8.11752	8.31062	-0.0330797	0.864828	0.98539
Blautia A sp003480185	8.13839	7.8176	0.036141	0.864958	0.986563
CAG-177 sp003538135	2.07852	1.98927	0.00541299	0.870415	0.985175
GCA-900066575 sp900066385	4.75793	4.65124	-0.000405986	0.870562	0.985773
Intestinibacter bartlettii	3.50226	3.36085	-0.000399663	0.873758	0.985379
CAG-127 sp900319515	2.2679	2.95017	-0.0132972	0.885563	0.986991
Coprobacter fastidiosus	3.45984	3.29574	-0.00914834	0.885592	0.988038
Roseburia hominis	7.47242	7.43623	0.00251039	0.894857	0.989303
Barnesiella intestinihominis	8.03587	8.33755	0.0137788	0.90016	0.989543
Anaerobutyricum hallii	8.68653	8.88933	0.0220216	0.905267	0.989908
CAG-170 sp000436735	3.42386	3.54148	0.0241037	0.906853	0.989485
CAG-238 sp900551415	4.36617	3.35432	0.00377954	0.908526	0.9906
CAG-170 sp900549635	4.45455	4.78119	-0.00122006	0.909257	0.989785
UBA7182 sp003480725	6.23016	6.38966	0.0262321	0.910474	0.99088
Butyrivibrio A crossotus	3.91796	4.01411	0.0130208	0.914642	0.990626
Blautia A sp003477525	2.60651	2.51157	0.00414621	0.918252	0.991388
Schaedlerella sp900066545	2.47773	2.49197	0.00386352	0.93086	0.993033
Bilophila wadsworthia	7.28567	7.23221	-0.0183287	0.933202	0.99301
CAG-81 sp900066785	6.38067	6.02613	-0.0459772	0.939029	0.993716
CAG-83 sp004557655	3.40958	3.36145	0.0114914	0.940721	0.993795
Anaeromassilibacillus sp002159845	3.50191	3.58696	-0.00502062	0.941539	0.993624
Enterocloster clostridioformis	3.59435	3.30331	-0.014372	0.941577	0.993724
Agathobaculum sp003481705	5.16067	4.82876	0.00477679	0.946213	0.994389
TF01-11 sp003529475	5.11206	4.59019	0.00817093	0.948302	0.994264
Bacteroides caccae	7.80907	8.205	0.0152471	0.95182	0.994875
Faecalibacterium sp900539945	7.21318	8.02498	0.0241192	0.954046	0.995352
Faecalibacterium prausnitzii G	9.98968	10.0689	0.00568542	0.954616	0.995162
Lawsonibacter sp900066825	7.20497	7.49724	0.00829066	0.957133	0.995349
Bariatricus comes	8.12221	8.23159	-0.010201	0.957377	0.995143
Blautia A sp900066505	5.46113	5.23185	0.00178945	0.959132	0.995483
Eubacterium G ventriosum	4.72815	4.68597	0.00477546	0.960192	0.995762
Faecalibacterium sp900539885	5.414	5.9219	0.00102705	0.964774	0.995753
Blautia A massiliensis	8.43433	8.66454	0.00418831	0.96488	0.996224
Blautia A wexlerae	10.2174	10.2882	0.00805326	0.966834	0.996301
Acetatifactor sp900066365	7.24081	7.45534	-0.00258443	0.968838	0.996153
Ruminococcus E bromii B	9.10306	9.4493	-0.0111098	0.974584	0.997303
