# Supplementary material for: The gut microbiome associated with LGI1‐antibody encephalitis
Source: Epilepsia. 2025 Aug 6;66(11):4411–24. doi: 10.1111/epi.18556 (PMC12661261; doi:10.1111/epi.18556)
Supplement: Supplementary file 4 — Data S3. Linear Discriminant Analysis taxa results. Results of the linear discriminant analysis of differential taxa between LGI1‐Ab‐E cases and healthy controls, showing in which group the enrichment was observed and the magnitude and adjusted p‐value. [file EPI-66-4411-s002.csv]

feature	enrich_group	ef_lda	padj
p__Bacteroidetes	LGI1 Case	4.974183	0.031424347
p__Bacteroidetes|g__Prevotella|s__Prevotella_copri	LGI1 Case	4.566287	0.049824591
p__Firmicutes|g__Roseburia	LGI1 Case	3.92572	0.028630075
p__Firmicutes|g__Roseburia|s__Roseburia_intestinalis	LGI1 Case	3.860893	0.045057722
p__Firmicutes|g__Streptococcus	LGI1 Case	3.517559	0.041800187
p__Firmicutes|g__Streptococcus|s__Streptococcus_salivarius	LGI1 Case	3.287837	0.016504624
p__Firmicutes|g__Haemophilus_D	LGI1 Case	3.209262	0.002558194
p__Firmicutes|g__Veillonella	LGI1 Case	2.80428	0.004036015
p__Firmicutes|g__Streptococcus|s__Streptococcus_sp001556435	LGI1 Case	2.77228	0.020312338
p__Firmicutes|g__Haemophilus_D|s__Haemophilus_D_parainfluenzae_K	LGI1 Case	2.765914	0.003550928
p__Firmicutes|g__Bifidobacterium|s__Bifidobacterium_dentium	LGI1 Case	2.751113	0.038658772
p__Firmicutes|g__Haemophilus_D|s__Haemophilus_D_parainfluenzae	LGI1 Case	2.696433	0.004557428
p__Firmicutes|g__Streptococcus|s__Streptococcus_parasanguinis_B	LGI1 Case	2.694582	0.019602307
p__Firmicutes|g__CAG-495|s__CAG-495_sp900538765	LGI1 Case	2.669523	0.033750357
p__Firmicutes|g__Haemophilus_D|s__Haemophilus_D_sp001815355	LGI1 Case	2.518936	0.012791345
p__Firmicutes|g__CAG-313	LGI1 Case	2.47736	0.04965728
p__Firmicutes|g__Veillonella|s__Veillonella_parvula_A	LGI1 Case	2.413682	0.016997334
p__Firmicutes|g__Streptococcus|s__Streptococcus_vestibularis	LGI1 Case	2.409368	0.038022849
p__Firmicutes|g__Veillonella|s__Veillonella_dispar_A	LGI1 Case	2.384117	0.002547748
p__Firmicutes|g__Haemophilus_D|s__Haemophilus_D_parainfluenzae_N	LGI1 Case	2.367259	0.016920903
p__Firmicutes|g__Veillonella|s__Veillonella_rogosae	LGI1 Case	2.212966	0.030569916
p__Firmicutes	HC	5.003929	0.023678005
p__Firmicutes|g__Coprococcus	HC	4.201973	0.010178847
p__Firmicutes|g__Dorea	HC	3.852405	0.007912991
p__Firmicutes|g__Blautia_A|s__Blautia_A_obeum	HC	3.836105	0.043757081
p__Firmicutes|g__Bifidobacterium|s__Bifidobacterium_longum	HC	3.692549	0.047513036
p__Firmicutes|g__GCA-900066995	HC	3.580353	0.017521583
p__Firmicutes|g__GCA-900066995|s__GCA-900066995_sp900291955	HC	3.580353	0.017521583
p__Firmicutes|g__Anaerobutyricum	HC	3.413342	0.025239078
p__Firmicutes|g__Dorea|s__Dorea_formicigenerans	HC	3.395151	0.005058224
p__Firmicutes|g__Anaerobutyricum|s__Anaerobutyricum_hallii_A	HC	3.092139	0.005246159
p__Firmicutes|g__Eubacterium_I	HC	2.952792	0.041800187
p__Firmicutes|g__NK3B98	HC	2.91618	0.027042869
p__Firmicutes|g__NK3B98|s__NK3B98_sp900545815	HC	2.91618	0.027042869
p__Proteobacteria|g__Desulfovibrio|s__Desulfovibrio_sp900546145	HC	2.836479	0.004077569
p__Firmicutes|g__CAG-45|s__CAG-45_sp000438375	HC	2.750631	0.034773789
p__Firmicutes|g__UBA1191	HC	2.649701	0.025212408
p__Firmicutes|g__UBA1191|s__UBA1191_sp900549125	HC	2.572583	0.022158733
p__Firmicutes|g__Negativibacillus	HC	2.559259	0.033659844
p__Firmicutes|g__Veillonella|s__Veillonella_atypica	HC	2.535196	0.005795363
p__Firmicutes|g__CAG-313|s__CAG-313_sp000433035	HC	2.391645	0.044681897
p__Firmicutes|g__Bifidobacterium|s__Bifidobacterium_pseudocatenulatum	HC	2.32897	0.046412652
p__Bacteroidetes|g__Alistipes_A|s__Alistipes_A_sp900240235	HC	2.289452	0.017628931
p__Firmicutes|g__Mediterraneibacter_A	HC	2.171358	0.003145887
p__Firmicutes|g__Mediterraneibacter_A|s__Mediterraneibacter_A_butyricigenes	HC	2.171358	0.003145887
p__Firmicutes|g__Negativibacillus|s__Negativibacillus_sp900547455	HC	2.147443	0.008055004
p__Firmicutes|g__UBA1191|s__UBA1191_sp900066305	HC	2.113019	0.038421377
p__Firmicutes|g__UMGS1071	HC	2.110467	0.014972564
p__Firmicutes|g__UMGS1071|s__UMGS1071_sp900542375	HC	2.107923	0.014972564
