# Supplementary material for: The gut microbiome associated with LGI1‐antibody encephalitis
Source: Epilepsia. 2025 Aug 6;66(11):4411–24. doi: 10.1111/epi.18556 (PMC12661261; doi:10.1111/epi.18556)
Supplement: Supplementary file 5 — Data S4. Dietary associations with beta‐PCs. The p‐values from PERMANOVA tests of association between beta‐diversity–derived principal components and dietary habits. [file EPI-66-4411-s008.xlsx]

## Sheet: Supplemental Data 4
Grouping
	Case type	Diet_Pref.	Probiotic_Use	Dietary_restr.	Antacid_Freq	Antacid_daily	Laxative_freq	Laxative_daily	Protein_suppl_freq	Protein_suppl_daily	Dietary_meal_supp_freq	Dietary_meal_suppl_daily	Vitamin_b6_freq	Vitamin_b6_daily	Vitamin_b12_daily	Vitamin_c_freq	Vitamin_c_daily	Vitamin_d_freq	Vitamin_d_daily	Zinc_freq	Zinc_daily	Magnesium_freq	Magnesium_daily	Selenium_freq	Selenium_daily	Folate_freq	Folate_daily	Antibiotic_use	Steroids
pc1	0.4426	0.29294	0.631143	0.326462	0.902348	0.586368	0.551906	0.861167	0.378674	NA	0.229115	0.428433	0.756741	0.535896	0.353446	0.446664	0.941465	0.911957	0.721145	0.660498	0.332322	0.487966	0.684766	0.660498	0.332322	0.386529	0.6465	0.29925	0.225645
pc2	0.1664	0.960862	0.786684	0.0219478	0.562599	0.112798	0.277916	0.365871	0.916963	NA	0.539741	0.373004	0.284462	0.156015	0.0116425	0.206236	0.113204	0.349968	0.167227	0.0844721	0.0592926	0.0831034	0.0634746	0.0844721	0.0592926	0.0898943	0.0539967	0.922871	0.10869
pc3	0.3016	0.311562	0.17559	0.395557	0.780329	0.626781	0.92776	0.977289	0.228335	NA	0.507325	0.151209	0.280468	0.619186	0.663588	0.398572	0.175998	0.596118	0.831096	0.537723	0.764446	0.686141	1	0.537723	0.764446	0.299927	0.962757	0.527866	0.914681
pc1*pc2	0.1778	0.233732	0.716548	0.514622	0.55751	0.158664	0.917506	0.850349	0.963423	NA	0.291889	0.298648	0.917251	0.387524	0.416829	0.558376	0.156741	0.458502	0.102494	0.750936	0.174709	0.388139	0.542557	0.750936	0.174709	0.775103	0.938604	0.877141	0.036958
pc2*pc3	0.7463	0.843472	0.523693	0.158348	0.257703	0.132362	0.227882	0.8848	0.450482	NA	0.482988	0.181455	0.600478	0.607875	0.601699	0.389594	0.891531	0.861642	0.761267	0.667494	0.634138	0.592528	0.976866	0.667494	0.634138	0.628236	0.991626	0.594027	0.0521252
pc1*pc3	0.6231	0.247308	0.942689	0.453866	0.783975	0.313063	0.991287	0.977289	0.312146	NA	0.569136	0.215974	0.684049	0.823386	0.771834	0.898008	0.549896	0.929696	0.454123	0.619294	0.791476	0.563171	0.684766	0.619294	0.791476	0.237332	0.954935	0.959379	0.578901
pc1*pc2*pc3	0.5095	0.739599	0.403891	0.468121	0.473113	0.251098	0.19811	0.934662	0.580038	NA	0.525157	0.32225	0.447223	0.452231	0.124323	0.623032	0.713513	0.86789	0.469039	0.32682	0.237617	0.191051	0.117378	0.32682	0.237617	0.362299	0.434248	0.907212	0.390756
PERMANOVA p-value	0.189	0.523	0.939	0.538	0.547	0.32	0.778	0.517	0.184	NA	0.056	0.121	0.854	0.828	0.944	0.952	0.83	0.092	0.068	0.887	0.933	0.953	0.919	0.892	0.94	0.856	0.206	0.882	0.314
PERMANOVA R2	0.0166	0.0796067	0.00670139	0.0127148	0.0131015	0.0157502	0.0084947	0.00934855	0.0197093	NA	0.0287554	0.0275983	0.00825872	0.0070515	0.00543228	0.00774418	0.00835928	0.0209503	0.0222513	0.00778059	0.0045779	0.00699239	0.00583458	0.00778059	0.0045779	0.00859998	0.0184498	0.00929056	0.0160215
Dispersion
	Case type	Diet_Pref.	Probiotic_Use	Dietary_restr.	Antacid_Freq	Antacid_daily	Laxative_freq	Laxative_daily	Protein_suppl_freq	Protein_suppl_daily	Dietary_meal_supp_freq	Dietary_meal_suppl_daily	Vitamin_b6_freq	Vitamin_b6_daily	Vitamin_b12_daily	Vitamin_c_freq	Vitamin_c_daily	Vitamin_d_freq	Vitamin_d_daily	Zinc_freq	Zinc_daily	Magnesium_freq	Magnesium_daily	Selenium_freq	Selenium_daily	Folate_freq	Folate_daily	Antibiotic_use	Steroids
pc1	0.7447	0.0329198	0.169453	0.0730387	0.229043	0.405231	0.396264	0.204559	0.439754	NA	0.395661	0.209696	0.117911	0.158463	0.111819	0.425398	0.432918	0.437504	0.452686	0.314414	0.177701	0.338914	0.275606	0.314414	0.177701	0.164368	0.131572	0.188859	0.224688
pc2	0.8639	0.573335	0.300095	0.38176	0.548095	0.680848	0.743064	0.207021	0.430318	NA	0.329808	0.201797	0.247963	0.174394	0.104066	0.288751	0.467044	0.511908	0.385582	0.149734	0.109167	0.197579	0.129577	0.149734	0.109167	0.240914	0.174277	0.52323	0.289601
pc3	0.908	0.246571	0.30622	0.384077	0.945546	0.261871	0.693213	0.120846	0.196441	NA	0.263282	0.162678	0.253465	0.401749	0.399713	0.409695	0.204523	0.221181	0.507171	0.129178	0.186026	0.06987	0.0948716	0.129178	0.186026	0.14685	0.260783	0.916998	0.349261
pc1*pc2	0.791	0.0276359	0.20932	0.043645	0.360721	0.221078	0.26605	0.0399522	0.212523	NA	0.103905	0.0727689	0.0212216	0.0233296	0.0256432	0.084075	0.210021	0.524381	0.418031	0.0624602	0.038081	0.0583335	0.0575849	0.0624602	0.038081	0.0202211	0.0166016	0.257866	0.193298
pc2*pc3	0.99426	0.0724046	0.0292185	0.11133	0.549524	0.103929	0.434254	0.0156002	0.0858809	NA	0.0495232	0.0417157	0.0332689	0.0539209	0.05689	0.206559	0.184088	0.0625731	0.9135	0.0166702	0.0248576	0.00601051	0.0147212	0.0166702	0.0248576	0.0145572	0.019313	0.770465	0.129228
pc1*pc3	0.7683	0.0096856	0.118203	0.0263684	0.543483	0.106259	0.196557	0.0343273	0.122601	NA	0.101417	0.0692323	0.0326688	0.0906736	0.0639154	0.216646	0.113612	0.462285	0.598035	0.0774873	0.0545482	0.036868	0.0643807	0.0774873	0.0545482	0.024416	0.0330046	0.318237	0.066483
pc1*pc2*pc3	0.77324	0.00460646	0.0702937	0.0102908	0.479973	0.0583538	0.146279	0.00508867	0.0749911	NA	0.0285961	0.0243962	0.00262376	0.0107879	0.0132694	0.054129	0.0875623	0.339506	0.622671	0.0104981	0.010822	0.00318902	0.01163	0.0104981	0.010822	0.00173358	0.00284755	0.473857	0.0656686
