# Supplementary material for: The gut microbiome associated with LGI1‐antibody encephalitis
Source: Epilepsia. 2025 Aug 6;66(11):4411–24. doi: 10.1111/epi.18556 (PMC12661261; doi:10.1111/epi.18556)
Supplement: Supplementary file 6 — Data S5. All KEGG module results. The raw results of differential abundance of KEGG modules between LGI1‐antibody encephalitis cases and healthy controls, including size of effect and both corrected and uncorrected p‐values. [file EPI-66-4411-s004.xlsx]

## Sheet: Supplementary Data 5
A positive effect indicates an enrichment in the cases
Module	Name	Median CLR CASE	Median CLR HC	Effect	Uncorrected p-value	Corrected p-value
M00120	Coenzyme A biosynthesis, pantothenate => CoA	2.16034	2.51831	0.481612	0.00625379	0.383069
M00873	Fatty acid biosynthesis in mitochondria, animals	0.402733	0.86974	0.35035	0.0247446	0.491652
M00026	Histidine biosynthesis, PRPP => histidine	3.53894	3.84002	0.334406	0.031662	0.533495
M00530	Dissimilatory nitrate reduction, nitrate => ammonia	0.00551155	-0.912557	-0.283489	0.0318535	0.535071
M00874	Fatty acid biosynthesis in mitochondria, fungi	1.94546	2.25303	0.346857	0.0382665	0.53831
M00046	Pyrimidine degradation, uracil => beta-alanine, thymine => 3-aminoisobutanoate	-1.21773	-0.358634	0.284762	0.0383814	0.555143
M00028	Ornithine biosynthesis, glutamate => ornithine	2.78514	2.96294	0.31628	0.0473405	0.550092
M00159	V/A-type ATPase, prokaryotes	2.56236	2.81626	0.274429	0.0518327	0.564726
M00033	Ectoine biosynthesis, aspartate => ectoine	0.855083	1.176	0.329491	0.0521796	0.570433
M00364	C10-C20 isoprenoid biosynthesis, bacteria	0.228346	0.550756	0.312794	0.053755	0.53471
M00118	Glutathione biosynthesis, glutamate => glutathione	-2.94383	-4.93454	-0.2783	0.0547888	0.552654
M00015	Proline biosynthesis, glutamate => proline	1.80288	2.10605	0.30838	0.0692802	0.598904
M00017	Methionine biosynthesis, apartate => homoserine => methionine	2.67005	2.82682	0.283531	0.0850138	0.609038
M00529	Denitrification, nitrate => nitrogen	-3.97665	-5.28284	-0.301923	0.0866892	0.575612
M00375	Hydroxypropionate-hydroxybutylate cycle	-2.46936	-1.75212	0.214851	0.0929808	0.612473
M00307	Pyruvate oxidation, pyruvate => acetyl-CoA	0.154394	0.663103	0.256757	0.101659	0.634329
M00016	Lysine biosynthesis, succinyl-DAP pathway, aspartate => lysine	3.30406	3.4517	0.249319	0.107149	0.634526
M00725	Cationic antimicrobial peptide (CAMP) resistance, dltABCD operon	-3.26592	-5.0502	-0.22755	0.114498	0.628899
M00121	Heme biosynthesis, plants and bacteria, glutamate => heme	2.32133	2.52912	0.28342	0.115548	0.637271
M00088	Ketone body biosynthesis, acetyl-CoA => acetoacetate/3-hydroxybutyrate/acetone	-2.44528	-1.71618	0.179484	0.117286	0.628704
M00126	Tetrahydrofolate biosynthesis, GTP => THF	2.53485	2.80196	0.255418	0.119164	0.652715
M00565	Trehalose biosynthesis, D-glucose 1P => trehalose	1.58762	2.04516	0.232547	0.124906	0.665302
M00366	C10-C20 isoprenoid biosynthesis, plants	0.109124	0.36656	0.213344	0.125896	0.6292
M00846	Siroheme biosynthesis, glutamate => siroheme	2.28187	2.47275	0.251594	0.128512	0.646298
M00554	Nucleotide sugar biosynthesis, galactose => UDP-galactose	0.557797	0.756853	0.254633	0.137122	0.651053
M00010	Citrate cycle, first carbon oxidation, oxaloacetate => 2-oxoglutarate	2.46758	2.64823	0.217368	0.15243	0.667673
M00018	Threonine biosynthesis, aspartate => homoserine => threonine	2.03372	2.19683	0.252031	0.166383	0.685286
M00855	Glycogen degradation, glycogen => glucose-6P	2.45217	2.64307	0.204445	0.1687	0.679297
M00633	Semi-phosphorylative Entner-Doudoroff pathway, gluconate/galactonate => glycerate-3P	-4.18801	-5.57599	-0.251941	0.170051	0.640739
M00652	Vancomycin resistance, D-Ala-D-Ser type	-1.56183	-1.09802	0.172424	0.17204	0.678269
M00171	C4-dicarboxylic acid cycle, NAD - malic enzyme type	-0.047562	0.42181	0.217256	0.182283	0.693401
M00643	Multidrug resistance, efflux pump MexXY-OprM	-3.3779	-4.53129	-0.200954	0.184824	0.672372
M00848	Aurachin biosynthesis, anthranilate => aurachin A	1.31591	1.65587	0.212142	0.187495	0.699337
M00642	Multidrug resistance, efflux pump MexJK-OprM	-3.40812	-4.48516	-0.189498	0.19144	0.683771
M00432	Leucine biosynthesis, 2-oxoisovalerate => 2-oxoisocaproate	2.53381	2.67392	0.19634	0.193672	0.701872
M00632	Galactose degradation, Leloir pathway, galactose => alpha-D-glucose-1P	2.01651	2.15706	0.226753	0.194109	0.692318
M00525	Lysine biosynthesis, acetyl-DAP pathway, aspartate => lysine	2.8915	3.02623	0.20041	0.19699	0.693928
M00527	Lysine biosynthesis, DAP aminotransferase pathway, aspartate => lysine	3.31451	3.44991	0.197844	0.205605	0.701065
M00849	C5 isoprenoid biosynthesis, mevalonate pathway, archaea	-2.33162	-1.79404	0.170401	0.207388	0.699174
M00045	Histidine degradation, histidine => N-formiminoglutamate => glutamate	1.22132	0.696526	-0.181718	0.212205	0.728082
M00025	Tyrosine biosynthesis, chorismate => HPP => tyrosine	0.751781	0.95068	0.172351	0.21511	0.700443
M00093	Phosphatidylethanolamine (PE) biosynthesis, PA => PS => PE	1.12181	1.27777	0.187679	0.215744	0.709338
M00878	Phenylacetate degradation, phenylaxetate => acetyl-CoA/succinyl-CoA	1.04458	1.18556	0.192747	0.217634	0.708019
M00013	Malonate semialdehyde pathway, propanoyl-CoA => acetyl-CoA	-4.4027	-3.28602	0.184942	0.222843	0.691705
M00572	Pimeloyl-ACP biosynthesis, BioC-BioH pathway, malonyl-ACP => pimeloyl-ACP	2.4292	2.58363	0.217039	0.223866	0.71056
M00854	Glycogen biosynthesis, glucose-1P => glycogen/starch	1.64753	1.96465	0.197051	0.230572	0.720157
M00173	Reductive citrate cycle (Arnon-Buchanan cycle)	3.80731	3.92653	0.168292	0.231945	0.70803
M00078	Heparan sulfate degradation	-0.744166	-1.07831	-0.14269	0.233859	0.72635
M00616	Sulfate-sulfur assimilation	0.13901	0.45712	0.12682	0.261062	0.740877
M00096	C5 isoprenoid biosynthesis, non-mevalonate pathway	3.34224	3.47813	0.173915	0.263047	0.732406
M00047	Creatine pathway	-4.88757	-3.92599	0.158635	0.272754	0.724185
M00368	Ethylene biosynthesis, methionine => ethylene	1.51613	1.34845	-0.171524	0.282857	0.757204
M00172	C4-dicarboxylic acid cycle, NADP - malic enzyme type	0.208118	0.517286	0.162817	0.286341	0.748983
M00083	Fatty acid biosynthesis, elongation	2.75225	2.86177	0.167652	0.288069	0.740731
M00535	Isoleucine biosynthesis, pyruvate => 2-oxobutanoate	2.35594	2.49152	0.165796	0.289627	0.741204
M00631	D-Galacturonate degradation (bacteria), D-galacturonate => pyruvate + D-glyceraldehyde 3P	2.42174	2.21792	-0.157235	0.290159	0.75994
M00082	Fatty acid biosynthesis, initiation	2.24296	2.39376	0.162847	0.294676	0.743709
M00114	Ascorbate biosynthesis, plants, glucose-6P => ascorbate	2.23013	2.32876	0.179745	0.296932	0.744121
M00569	Catechol meta-cleavage, catechol => acetyl-CoA / 4-methylcatechol => propanoyl-CoA	-1.7759	-2.46592	-0.127787	0.303613	0.755253
M00040	Tyrosine biosynthesis, chorismate => arogenate => tyrosine	-1.3652	-1.0598	0.1424	0.304433	0.745979
M00127	Thiamine biosynthesis, prokaryotes, AIR (+ DXP/tyrosine) => TMP/TPP	3.02285	3.13466	0.15583	0.306402	0.755452
M00627	beta-Lactam resistance, Bla system	-4.58618	-3.85651	0.133076	0.30846	0.748058
M00150	Fumarate reductase, prokaryotes	-1.58709	-1.90553	-0.130736	0.312075	0.764776
M00061	D-Glucuronate degradation, D-glucuronate => pyruvate + D-glyceraldehyde 3P	2.32406	2.14641	-0.15398	0.31416	0.770263
M00417	Cytochrome o ubiquinol oxidase	-5.31149	-6.01661	-0.155089	0.326574	0.726221
M00377	Reductive acetyl-CoA pathway (Wood-Ljungdahl pathway)	2.45138	2.59585	0.146752	0.333817	0.765154
M00021	Cysteine biosynthesis, serine => cysteine	0.856254	0.656126	-0.154061	0.334365	0.775056
M00060	KDO2-lipid A biosynthesis, Raetz pathway, LpxL-LpxM type	2.2712	2.01568	-0.0868578	0.335742	0.782747
M00022	Shikimate pathway, phosphoenolpyruvate + erythrose-4P => chorismate	3.39474	3.46177	0.150334	0.338181	0.764554
M00526	Lysine biosynthesis, DAP dehydrogenase pathway, aspartate => lysine	2.80649	2.8787	0.135066	0.339411	0.758183
M00064	ADP-L-glycero-D-manno-heptose biosynthesis	-2.06515	-2.88461	-0.13601	0.343091	0.775492
M00134	Polyamine biosynthesis, arginine => ornithine => putrescine	-5.30369	-5.86993	-0.14572	0.347731	0.748016
M00095	C5 isoprenoid biosynthesis, mevalonate pathway	-2.11684	-1.76773	0.104729	0.348704	0.766219
M00376	3-Hydroxypropionate bi-cycle	2.49737	2.58125	0.133115	0.350619	0.758441
M00845	Arginine biosynthesis, glutamate => acetylcitrulline => arginine	3.16372	3.21994	0.139859	0.360198	0.771081
M00005	PRPP biosynthesis, ribose 5P => PRPP	0.90249	1.03176	0.180928	0.365888	0.773686
M00741	Propanoyl-CoA metabolism, propanoyl-CoA => succinyl-CoA	-2.8486	-3.33008	-0.100813	0.368616	0.785149
M00167	Reductive pentose phosphate cycle, glyceraldehyde-3P => ribulose-5P	2.19787	2.30479	0.149457	0.37225	0.772934
M00866	KDO2-lipid A biosynthesis, Raetz pathway, non-LpxL-LpxM type	2.60303	2.34061	-0.0809996	0.375607	0.79584
M00170	C4-dicarboxylic acid cycle, phosphoenolpyruvate carboxykinase type	1.90103	1.76766	-0.135981	0.376001	0.795804
M00089	Triacylglycerol biosynthesis	0.263009	0.417618	0.117514	0.383934	0.78175
M00909	UDP-N-acetyl-D-glucosamine biosynthesis, prokaryotes, glucose => UDP-GlcNAc	2.972	3.03827	0.119582	0.388992	0.785438
M00892	UDP-N-acetyl-D-glucosamine biosynthesis, eukaryotes, glucose => UDP-GlcNAc	2.58169	2.70529	0.140352	0.391525	0.774378
M00580	Pentose phosphate pathway, archaea, fructose 6P => ribose 5P	-1.24403	-1.45697	-0.108551	0.393328	0.78956
M00004	Pentose phosphate pathway (Pentose phosphate cycle)	3.44017	3.52447	0.138861	0.403724	0.791348
M00744	Cationic antimicrobial peptide (CAMP) resistance, protease PgtE	-5.48157	-6.10079	-0.130208	0.410076	0.776166
M00077	Chondroitin sulfate degradation	-1.2689	-1.52505	-0.120043	0.411456	0.802905
M00367	C10-C20 isoprenoid biosynthesis, non-plant eukaryotes	-5.21353	-5.79802	-0.120468	0.413912	0.776481
M00373	Ethylmalonyl pathway	-1.67468	-1.39356	0.106335	0.414501	0.788583
M00867	KDO2-lipid A modification pathway	-4.20294	-4.98255	-0.111535	0.421272	0.791715
M00086	beta-Oxidation, acyl-CoA synthesis	0.110094	0.318262	0.104584	0.421899	0.796365
M00374	Dicarboxylate-hydroxybutyrate cycle	2.75075	2.81541	0.118728	0.422602	0.78974
M00169	CAM (Crassulacean acid metabolism), light	0.0521433	0.306339	0.11489	0.42322	0.800903
M00024	Phenylalanine biosynthesis, chorismate => phenylpyruvate => phenylalanine	0.598292	0.784745	0.114316	0.423434	0.793578
M00032	Lysine degradation, lysine => saccharopine => acetoacetyl-CoA	-0.945068	-1.4406	-0.104362	0.426143	0.812762
M00620	Incomplete reductive citrate cycle, acetyl-CoA => oxoglutarate	2.72708	2.90591	0.125751	0.430893	0.802286
M00761	Undecaprenylphosphate alpha-L-Ara4N biosynthesis, UDP-GlcA => undecaprenyl phosphate alpha-L-Ara4N	-5.6546	-6.10221	-0.128322	0.431519	0.785246
M00176	Assimilatory sulfate reduction, sulfate => H2S	1.76211	1.84873	0.113959	0.441963	0.807648
M00117	Ubiquinone biosynthesis, prokaryotes, chorismate => ubiquinone	0.105414	-0.0840521	-0.0841239	0.445128	0.819304
M00076	Dermatan sulfate degradation	-1.30023	-1.51557	-0.0830336	0.453979	0.810403
M00555	Betaine biosynthesis, choline => betaine	-5.85555	-6.3286	-0.116654	0.458804	0.800074
M00546	Purine degradation, xanthine => urea	-3.50335	-2.80925	0.105229	0.460038	0.817075
M00596	Dissimilatory sulfate reduction, sulfate => H2S	-1.90289	-1.53424	0.0819496	0.461995	0.822967
M00115	NAD biosynthesis, aspartate => quinolinate => NAD	2.19857	2.29786	0.11181	0.46346	0.807515
M00035	Methionine degradation	2.29192	2.15889	-0.124486	0.466901	0.829461
M00125	Riboflavin biosynthesis, GTP => riboflavin/FMN/FAD	2.74971	2.83624	0.132668	0.467131	0.811531
M00570	Isoleucine biosynthesis, threonine => 2-oxobutanoate => isoleucine	3.44294	3.50506	0.0996826	0.468713	0.812173
M00144	NADH:quinone oxidoreductase, prokaryotes	3.14045	2.96411	-0.0935065	0.468772	0.833089
M00769	Multidrug resistance, efflux pump MexPQ-OpmE	-5.61419	-6.00707	-0.0941109	0.46922	0.807119
M00378	F420 biosynthesis	-6.1166	-5.70457	0.11107	0.47103	0.809106
M00609	Cysteine biosynthesis, methionine => cysteine	2.14402	2.22103	0.111772	0.476194	0.811144
M00165	Reductive pentose phosphate cycle (Calvin cycle)	2.95486	2.99254	0.0953997	0.482794	0.816631
M00175	Nitrogen fixation, nitrogen => ammonia	-1.57044	-1.09781	0.11267	0.485027	0.82812
M00135	GABA biosynthesis, eukaryotes, putrescine => GABA	-0.729423	-0.517565	0.0757205	0.488235	0.822808
M00136	GABA biosynthesis, prokaryotes, putrescine => GABA	-5.95493	-6.30733	-0.0861483	0.489785	0.816572
M00053	Pyrimidine deoxyribonuleotide biosynthesis, CDP/CTP => dCDP/dCTP,dTDP/dTTP	3.139	3.25595	0.105197	0.490739	0.820774
M00847	Heme biosynthesis, archaea, siroheme => heme	-5.38273	-5.72624	-0.0666962	0.493578	0.822878
M00027	GABA (gamma-Aminobutyrate) shunt	-4.45348	-5.14947	-0.0876812	0.494099	0.821685
M00044	Tyrosine degradation, tyrosine => homogentisate	-6.1357	-6.30116	-0.0658261	0.495837	0.811473
M00168	CAM (Crassulacean acid metabolism), dark	1.28391	1.15958	-0.0981074	0.500353	0.840489
M00001	Glycolysis (Embden-Meyerhof pathway), glucose => pyruvate	4.70214	4.76743	0.0974081	0.507744	0.824143
M00119	Pantothenate biosynthesis, valine/L-aspartate => pantothenate	3.06923	3.0121	-0.0921807	0.512068	0.849128
M00034	Methionine salvage pathway	2.11369	2.03666	-0.123281	0.515941	0.848562
M00020	Serine biosynthesis, glycerate-3P => serine	1.60397	1.64306	0.110688	0.517843	0.830629
M00879	Arginine succinyltransferase pathway, arginine => glutamate	-5.68833	-5.98327	-0.0971518	0.523479	0.82638
M00422	Acetyl-CoA pathway, CO2 => acetyl-CoA	-3.90133	-3.5273	0.0640041	0.525971	0.833688
M00122	Cobalamin biosynthesis, cobinamide => cobalamin	2.34712	2.34648	0.110982	0.531583	0.839032
M00793	dTDP-L-rhamnose biosynthesis	2.08621	2.09611	0.0676967	0.531874	0.835747
M00131	Inositol phosphate metabolism, Ins(1,3,4,5)P4 => Ins(1,3,4)P3 => myo-inositol	-1.57163	-1.65043	-0.078741	0.533271	0.8462
M00116	Menaquinone biosynthesis, chorismate => menaquinol	1.37108	1.13176	-0.0918993	0.535619	0.854972
M00049	Adenine ribonucleotide biosynthesis, IMP => ADP,ATP	2.97143	3.05027	0.102188	0.547249	0.843663
M00157	F-type ATPase, prokaryotes and chloroplasts	4.18402	4.26903	0.110349	0.553809	0.84305
M00868	Heme biosynthesis, animals and fungi, glycine => heme	0.317776	0.527733	0.0955301	0.555962	0.84094
M00704	Tetracycline resistance, efflux pump Tet38	-4.95145	-4.46804	0.066639	0.55618	0.853939
M00019	Valine/isoleucine biosynthesis, pyruvate => valine / 2-oxobutanoate => isoleucine	3.22602	3.30075	0.0869639	0.556222	0.842947
M00615	Nitrate assimilation	-5.39232	-5.72516	-0.0503581	0.566331	0.84997
M00153	Cytochrome bd ubiquinol oxidase	-0.836737	-1.02815	-0.0476126	0.566692	0.864696
M00063	CMP-KDO biosynthesis	0.761227	0.635493	-0.0530003	0.572474	0.86641
M00344	Formaldehyde assimilation, xylulose monophosphate pathway	-0.429905	-0.328836	0.0703638	0.573691	0.858367
M00357	Methanogenesis, acetate => methane	1.9165	2.01987	0.0909935	0.574496	0.850558
M00007	Pentose phosphate pathway, non-oxidative phase, fructose 6P => ribose 5P	2.62674	2.67113	0.0643429	0.586198	0.859506
M00051	Uridine monophosphate biosynthesis, glutamine (+ PRPP) => UMP	3.99496	4.05715	0.0787884	0.587181	0.855522
M00921	Cyclooctatin biosynthesis, dimethylallyl-PP + isopentenyl-PP => cyclooctatin	-5.02028	-4.71029	0.074191	0.588501	0.85778
M00038	Tryptophan metabolism, tryptophan => kynurenine => 2-aminomuconate	-4.95053	-4.76606	0.0572929	0.606421	0.870416
M00552	D-galactonate degradation, De Ley-Doudoroff pathway, D-galactonate => glycerate-3P	1.48706	1.37771	-0.077234	0.612168	0.882013
M00014	Glucuronate pathway (uronate pathway)	1.37328	1.39206	0.0802432	0.614005	0.87183
M00129	Ascorbate biosynthesis, animals, glucose-1P => ascorbate	0.563792	0.626924	0.0795604	0.621105	0.86651
M00023	Tryptophan biosynthesis, chorismate => tryptophan	2.94272	2.98982	0.0829821	0.623991	0.87188
M00030	Lysine biosynthesis, AAA pathway, 2-oxoglutarate => 2-aminoadipate => lysine	-3.53311	-3.25974	0.0520096	0.634724	0.883276
M00841	Tetrahydrofolate biosynthesis, mediated by PTPS, GTP => THF	1.58365	1.61544	0.0774167	0.638339	0.876151
M00345	Formaldehyde assimilation, ribulose monophosphate pathway	2.0027	1.9868	0.0629849	0.64171	0.879068
M00087	beta-Oxidation	-4.32236	-4.50797	-0.0447123	0.647822	0.883464
M00338	Cysteine biosynthesis, homocysteine + serine => cysteine	-4.78798	-4.91728	0.0107677	0.649896	0.885138
M00140	C1-unit interconversion, prokaryotes	2.70845	2.70565	0.0499879	0.653304	0.880988
M00166	Reductive pentose phosphate cycle, ribulose-5P => glyceraldehyde-3P	1.52858	1.43834	-0.0581398	0.653506	0.892821
M00696	Multidrug resistance, efflux pump AcrEF-TolC	-3.61787	-3.4728	-0.035611	0.660852	0.891359
M00133	Polyamine biosynthesis, arginine => agmatine => putrescine => spermidine	1.44445	1.31206	-0.0652634	0.665639	0.899085
M00718	Multidrug resistance, efflux pump MexAB-OprM	0.932534	0.724493	-0.0543142	0.672447	0.900971
M00575	Pertussis pathogenicity signature, T1SS	-3.80751	-3.34037	0.0280178	0.673408	0.897321
M00651	Vancomycin resistance, D-Ala-D-Lac type	-0.860608	-0.678794	0.0388104	0.67628	0.891023
M00365	C10-C20 isoprenoid biosynthesis, archaea	-3.85431	-4.18165	-0.0106949	0.67673	0.901762
M00880	Molybdenum cofactor biosynthesis, GTP => molybdenum cofactor	-0.174123	-0.244879	-0.0491698	0.690748	0.903641
M00346	Formaldehyde assimilation, serine pathway	2.9597	2.96838	-0.050918	0.691256	0.911718
M00923	UDP-L-FucNAm biosynthesis	-3.71148	-3.7924	0.00841886	0.691973	0.896516
M00308	Semi-phosphorylative Entner-Doudoroff pathway, gluconate => glycerate-3P	2.04324	1.9054	-0.0704789	0.694885	0.909938
M00098	Acylglycerol degradation	-4.17911	-4.01429	0.0363665	0.699624	0.906683
M00008	Entner-Doudoroff pathway, glucose-6P => glyceraldehyde-3P + pyruvate	0.529968	0.55758	0.0487236	0.706762	0.899438
M00545	Trans-cinnamate degradation, trans-cinnamate => acetyl-CoA	-3.52311	-4.03163	-0.0332929	0.710782	0.90823
M00549	Nucleotide sugar biosynthesis, glucose => UDP-glucose	1.65257	1.67336	0.0291008	0.717938	0.906346
M00842	Tetrahydrobiopterin biosynthesis, GTP => BH4	1.49067	1.46695	0.0444531	0.722539	0.908089
M00029	Urea cycle	2.30149	2.27048	-0.0236345	0.723893	0.916264
M00843	L-threo-Tetrahydrobiopterin biosynthesis, GTP => L-threo-BH4	1.48614	1.45081	0.0425909	0.730884	0.908318
M00563	Methanogenesis, methylamine/dimethylamine/trimethylamine => methane	-1.72805	-1.46777	-0.0524997	0.73333	0.918818
M00009	Citrate cycle (TCA cycle, Krebs cycle)	4.01934	4.02864	0.0138928	0.737962	0.90562
M00844	Arginine biosynthesis, ornithine => arginine	2.30477	2.26759	-0.0241853	0.740918	0.921802
M00081	Pectin degradation	-0.805163	-0.918854	-0.00192668	0.741476	0.919186
M00840	Tetrahydrofolate biosynthesis, mediated by ribA and trpF, GTP => THF	2.00298	2.08289	0.0616573	0.747199	0.912016
M00141	C1-unit interconversion, eukaryotes	1.2439	1.30337	0.0184638	0.752464	0.920083
M00006	Pentose phosphate pathway, oxidative phase, glucose 6P => ribulose 5P	0.121839	0.181546	0.014235	0.753145	0.918002
M00697	Multidrug resistance, efflux pump MdtEF-TolC	-3.50959	-3.26957	-0.0122668	0.753317	0.918086
M00036	Leucine degradation, leucine => acetoacetate + acetyl-CoA	0.680632	0.851811	0.0334449	0.754559	0.916553
M00048	Inosine monophosphate biosynthesis, PRPP + glutamine => IMP	3.72234	3.64809	-0.0293358	0.755631	0.926882
M00050	Guanine ribonucleotide biosynthesis IMP => GDP,GTP	2.91427	2.93566	0.027578	0.757339	0.917937
M00356	Methanogenesis, methanol => methane	-1.7124	-1.48581	-0.0292876	0.761795	0.926444
M00052	Pyrimidine ribonucleotide biosynthesis, UMP => UDP/UTP,CDP/CTP	2.00172	2.0473	0.00592488	0.768385	0.920881
M00740	Methylaspartate cycle	2.89702	2.90683	0.0360501	0.770891	0.921137
M00577	Biotin biosynthesis, BioW pathway, pimelate => pimeloyl-CoA => biotin	1.43768	1.34127	-0.0232362	0.778194	0.934355
M00579	Phosphate acetyltransferase-acetate kinase pathway, acetyl-CoA => acetate	1.59637	1.64204	-0.00498186	0.780881	0.929394
M00002	Glycolysis, core module involving three-carbon compounds	3.84771	3.87044	-0.0224545	0.785596	0.929045
M00123	Biotin biosynthesis, pimeloyl-ACP/CoA => biotin	1.43518	1.34781	-0.00877456	0.790526	0.937131
M00003	Gluconeogenesis, oxaloacetate => fructose-6P	4.25029	4.26154	-0.00671533	0.791566	0.939343
M00567	Methanogenesis, CO2 => methane	-1.68276	-1.46822	-0.020179	0.79286	0.93341
M00550	Ascorbate degradation, ascorbate => D-xylulose-5P	0.685495	0.820502	0.0445701	0.799929	0.936219
M00532	Photorespiration	2.51829	2.49527	-0.00185269	0.804684	0.934829
M00573	Biotin biosynthesis, BioI pathway, long-chain-acyl-ACP => pimeloyl-ACP => biotin	1.21778	1.19867	0.0423279	0.805112	0.936583
M00012	Glyoxylate cycle	2.79172	2.77306	-0.000519229	0.810457	0.940838
M00149	Succinate dehydrogenase, prokaryotes	1.48213	1.39337	0.0109741	0.811784	0.937262
M00079	Keratan sulfate degradation	0.968837	0.932082	-0.00177289	0.829122	0.944626
M00124	Pyridoxal biosynthesis, erythrose-4P => pyridoxal-5P	1.66577	1.64406	-0.0186828	0.833549	0.952411
M00011	Citrate cycle, second carbon oxidation, 2-oxoglutarate => oxaloacetate	3.37538	3.3242	-0.0191154	0.850025	0.952782
