# Supplementary material for: The gut microbiome associated with LGI1‐antibody encephalitis
Source: Epilepsia. 2025 Aug 6;66(11):4411–24. doi: 10.1111/epi.18556 (PMC12661261; doi:10.1111/epi.18556)
Supplement: Supplementary file 7 — Data S6. All KEGG pathway results. The raw results of differential abundance of KEGG modules between LGI1‐antibody encephalitis cases and healthy controls, including size of effect and both corrected and uncorrected p‐values. [file EPI-66-4411-s005.xlsx]

## Sheet: Supplemental Data 6
A positive effect indicates an enrichment in the cases
Pathways	Name	Median CLR CASE	Median CLR HC	Effect	Uncorrected p-value	Corrected p-value
map00791	Atrazine degradation	-3.66239	-6.90566	-0.491107	0.00231693	0.171461
map00040	Pentose and glucuronate interconversions	2.26018	1.96852	-0.436718	0.00589899	0.269132
map00643	Styrene degradation	-4.40694	-3.15767	0.386169	0.00741211	0.27
map03008	Ribosome biogenesis in eukaryotes	-1.31566	-0.954022	0.356643	0.01336	0.339195
map05012	Parkinson disease	-1.24229	-0.599011	0.376407	0.0153816	0.381155
map04621	NOD-like receptor signaling pathway	-0.616229	-0.107239	0.344479	0.0219012	0.43459
map04910	Insulin signaling pathway	-1.48782	-0.957029	0.342805	0.0254043	0.439329
map00121	Secondary bile acid biosynthesis	-2.25961	-1.8484	0.353883	0.0336503	0.467775
map00120	Primary bile acid biosynthesis	-2.37129	-1.93598	0.344971	0.0421567	0.486087
map05205	Proteoglycans in cancer	-1.43086	-1.11334	0.300896	0.045024	0.542041
map05418	Fluid shear stress and atherosclerosis	0.0353206	0.320211	0.318422	0.053366	0.592345
map04217	Necroptosis	0.270886	0.467783	0.27966	0.0572565	0.600108
map05150	Staphylococcus aureus infection	-4.93989	-7.08489	-0.289644	0.0674542	0.597436
map00633	Nitrotoluene degradation	-2.7833	-2.04332	0.223481	0.0785084	0.691009
map03030	DNA replication	2.06474	2.2102	0.258832	0.101535	0.734071
map05014	Amyotrophic lateral sclerosis	-2.85487	-3.41447	-0.244832	0.104878	0.740731
map00983	Drug metabolism - other enzymes	1.6835	1.50855	-0.247416	0.110785	0.754514
map00710	Carbon fixation in photosynthetic organisms	2.39259	2.28945	-0.258354	0.117593	0.780375
map04151	PI3K-Akt signaling pathway	-2.53187	-2.21732	0.2582	0.122018	0.700413
map00730	Thiamine metabolism	1.93158	2.03664	0.252408	0.138996	0.758994
map00540	Lipopolysaccharide biosynthesis	1.2082	0.868636	-0.145668	0.139312	0.833425
map05132	Salmonella infection	0.07492	0.308129	0.223296	0.139589	0.801919
map00270	Cysteine and methionine metabolism	2.84161	2.75038	-0.203832	0.143782	0.786986
map04917	Prolactin signaling pathway	-3.2441	-2.64013	0.172976	0.161912	0.813676
map00240	Pyrimidine metabolism	3.47496	3.41501	-0.189041	0.172312	0.820482
map00190	Oxidative phosphorylation	3.39602	3.30698	-0.224864	0.173644	0.823072
map00130	Ubiquinone and other terpenoid-quinone biosynthesis	-0.288603	-0.657854	-0.201577	0.182713	0.865133
map04016	MAPK signaling pathway - plant	-2.12566	-2.35176	-0.188441	0.188212	0.832392
map05340	Primary immunodeficiency	-1.1554	-0.942334	0.21373	0.188712	0.850357
map01501	beta-Lactam resistance	0.93933	0.803389	-0.229564	0.193351	0.828459
map00480	Glutathione metabolism	-0.16227	-0.378144	-0.228335	0.195453	0.847713
map04141	Protein processing in endoplasmic reticulum	-2.05303	-1.84709	0.173657	0.198228	0.847134
map00785	Lipoic acid metabolism	-1.19926	-1.4099	-0.185089	0.211071	0.871717
map03430	Mismatch repair	2.32576	2.42907	0.200475	0.218147	0.864574
map05203	Viral carcinogenesis	-1.29257	-1.14796	0.190526	0.221766	0.826643
map00072	Synthesis and degradation of ketone bodies	-4.36355	-3.77981	0.158459	0.22403	0.820947
map00622	Xylene degradation	-3.70791	-4.47984	-0.14554	0.229492	0.885917
map00670	One carbon pool by folate	2.5065	2.41266	-0.187889	0.238179	0.887758
map00621	Dioxin degradation	-3.7447	-4.43136	-0.148012	0.244118	0.901098
map03013	RNA transport	-0.853706	-0.656186	0.164117	0.246484	0.860291
map04138	Autophagy - yeast	-3.99304	-3.35123	0.175251	0.250106	0.881787
map04915	Estrogen signaling pathway	-2.70124	-2.49161	0.151047	0.250865	0.850529
map04612	Antigen processing and presentation	-2.71334	-2.50293	0.155956	0.258384	0.845971
map05215	Prostate cancer	-2.69718	-2.51453	0.137608	0.258635	0.871097
map03420	Nucleotide excision repair	1.27134	1.3432	0.18139	0.258724	0.85707
map03018	RNA degradation	2.55067	2.48952	-0.185412	0.260753	0.911448
map00900	Terpenoid backbone biosynthesis	1.7214	1.80315	0.170665	0.261654	0.887945
map05120	Epithelial cell signaling in Helicobacter pylori infection	-1.28195	-1.04451	0.150783	0.269767	0.894077
map05134	Legionellosis	1.01184	0.876171	-0.167855	0.278108	0.887255
map04659	Th17 cell differentiation	-2.68261	-2.49825	0.141115	0.280949	0.849363
map04914	Progesterone-mediated oocyte maturation	-2.67908	-2.52434	0.139098	0.288525	0.893162
map04657	IL-17 signaling pathway	-2.68641	-2.51662	0.124712	0.301101	0.884089
map04066	HIF-1 signaling pathway	1.23508	1.13546	-0.146665	0.312144	0.909177
map05152	Tuberculosis	1.06305	1.1523	0.159935	0.315897	0.91028
map00332	Carbapenem biosynthesis	-0.703583	-0.525046	0.16316	0.322235	0.902295
map00460	Cyanoamino acid metabolism	1.17197	1.09368	-0.167115	0.324023	0.905944
map02030	Bacterial chemotaxis	-0.0264829	-0.499153	-0.151502	0.324109	0.932383
map00520	Amino sugar and nucleotide sugar metabolism	3.35583	3.28677	-0.162785	0.342567	0.933413
map04070	Phosphatidylinositol signaling system	-1.96494	-2.17949	-0.100887	0.366039	0.926794
map00052	Galactose metabolism	2.54603	2.60546	0.123221	0.380121	0.924502
map00053	Ascorbate and aldarate metabolism	-0.169022	-0.305046	-0.167087	0.381289	0.931989
map00195	Photosynthesis	2.25846	2.18227	-0.133474	0.38731	0.93658
map01210	2-Oxocarboxylic acid metabolism	3.01659	3.04063	0.120668	0.399074	0.93553
map05165	Human papillomavirus infection	-1.31245	-1.20668	0.133668	0.409058	0.918876
map00333	Prodigiosin biosynthesis	-0.340149	-0.278809	0.12145	0.410353	0.924488
map00010	Glycolysis / Gluconeogenesis	3.46889	3.42809	-0.124283	0.411046	0.941178
map00360	Phenylalanine metabolism	0.423804	0.521775	0.122759	0.412602	0.932486
map04919	Thyroid hormone signaling pathway	-0.255031	-0.54021	-0.117708	0.414245	0.944658
map03050	Proteasome	-5.84807	-5.07867	0.137523	0.415137	0.931001
map00430	Taurine and hypotaurine metabolism	-0.129005	-0.214891	-0.136622	0.416102	0.923027
map00500	Starch and sucrose metabolism	2.76227	2.86976	0.103948	0.425928	0.949476
map00650	Butanoate metabolism	1.71932	1.77603	0.123257	0.427005	0.940056
map00627	Aminobenzoate degradation	-2.64723	-2.2009	0.116799	0.428829	0.943941
map00261	Monobactam biosynthesis	0.961286	1.01593	0.120663	0.429647	0.934189
map00750	Vitamin B6 metabolism	0.637651	0.704965	0.145711	0.433341	0.932037
map00340	Histidine metabolism	1.89324	1.99193	0.14082	0.436644	0.951646
map04152	AMPK signaling pathway	-0.16635	-0.395856	-0.11331	0.444906	0.94682
map01503	Cationic antimicrobial peptide (CAMP) resistance	0.393682	0.350576	-0.125833	0.448842	0.946425
map00680	Methane metabolism	2.92216	2.86212	-0.107557	0.449386	0.947241
map01100	Metabolic pathways	7.25892	7.23576	-0.12304	0.452873	0.94498
map04142	Lysosome	0.611054	0.383672	-0.101279	0.453018	0.952066
map01200	Carbon metabolism	4.53673	4.49476	-0.103493	0.453454	0.947549
map05130	Pathogenic Escherichia coli infection	-1.39664	-1.59731	-0.123619	0.461145	0.944392
map00020	Citrate cycle (TCA cycle)	2.46783	2.4001	-0.0878559	0.466383	0.955841
map00250	Alanine, aspartate and glutamate metabolism	3.21296	3.18032	-0.106192	0.470373	0.946099
map00970	Aminoacyl-tRNA biosynthesis	3.61759	3.58452	-0.119102	0.471501	0.948857
map03070	Bacterial secretion system	2.2444	2.14543	-0.0912101	0.472667	0.951683
map00998	Biosynthesis of various secondary metabolites - part 2	-0.584052	-0.433123	0.119839	0.476002	0.951262
map00401	Novobiocin biosynthesis	-0.693206	-0.609651	0.114104	0.478154	0.929839
map00380	Tryptophan metabolism	-1.2758	-1.35405	-0.116939	0.483956	0.95374
map00510	N-Glycan biosynthesis	-3.02555	-2.85965	0.0661725	0.487275	0.949252
map05230	Central carbon metabolism in cancer	1.31324	1.16727	-0.125986	0.492131	0.954772
map02040	Flagellar assembly	0.268336	-0.146093	-0.066153	0.499519	0.960194
map00531	Glycosaminoglycan degradation	-0.359038	-0.560606	-0.0812948	0.50477	0.956978
map05010	Alzheimer disease	-1.35278	-1.53642	-0.0986894	0.505281	0.952508
map01523	Antifolate resistance	1.26736	1.18531	-0.128116	0.523716	0.952507
map04920	Adipocytokine signaling pathway	-1.73003	-1.52366	0.101797	0.53177	0.955113
map00473	D-Alanine metabolism	-0.668528	-0.768315	-0.0952986	0.536845	0.954616
map00260	Glycine, serine and threonine metabolism	2.78409	2.73316	-0.0980948	0.537116	0.957949
map03060	Protein export	2.1269	2.17041	0.071905	0.538279	0.958495
map03010	Ribosome	5.95252	5.90102	-0.081085	0.544096	0.962846
map01120	Microbial metabolism in diverse environments	5.17611	5.14997	-0.104543	0.546768	0.956474
map02026	Biofilm formation - Escherichia coli	0.580331	0.778913	0.0791793	0.549627	0.9622
map04930	Type II diabetes mellitus	-1.33275	-1.28096	0.0985693	0.549874	0.949477
map04724	Glutamatergic synapse	0.174922	0.237328	0.0743912	0.552354	0.960229
map00450	Selenocompound metabolism	1.55107	1.57396	0.109595	0.564497	0.960348
map00910	Nitrogen metabolism	1.83319	1.78002	-0.0711767	0.566051	0.95803
map04727	GABAergic synapse	0.195445	0.252736	0.0839549	0.566694	0.960275
map03410	Base excision repair	1.11642	1.15866	0.0792532	0.570652	0.950502
map05017	Spinocerebellar ataxia	-6.6686	-7.32662	-0.0773291	0.571187	0.948753
map04112	Cell cycle - Caulobacter	1.97077	2.01115	0.0993134	0.572026	0.966622
map00940	Phenylpropanoid biosynthesis	-0.384721	-0.480004	-0.0621331	0.574519	0.96219
map03022	Basal transcription factors	-7.7101	-7.48904	0.0612818	0.577555	0.937451
map01055	Biosynthesis of vancomycin group antibiotics	-1.6065	-1.68106	-0.0770584	0.578761	0.955021
map04931	Insulin resistance	-0.781352	-0.632958	0.10105	0.581636	0.957733
map00253	Tetracycline biosynthesis	-6.10396	-6.96681	-0.072939	0.589283	0.961154
map05200	Pathways in cancer	-2.27916	-2.2458	0.0674507	0.592062	0.957192
map03015	mRNA surveillance pathway	-7.80725	-7.76205	0.0059379	0.605398	0.951135
map00600	Sphingolipid metabolism	0.19192	0.368443	0.0856879	0.619043	0.964495
map01110	Biosynthesis of secondary metabolites	6.14787	6.13878	-0.0760865	0.620132	0.962623
map03020	RNA polymerase	1.41563	1.39653	-0.0778965	0.622189	0.964721
map00780	Biotin metabolism	1.30806	1.29382	-0.0573488	0.63427	0.964436
map00960	Tropane, piperidine and pyridine alkaloid biosynthesis	-0.816039	-0.775983	0.0358449	0.635006	0.961778
map00350	Tyrosine metabolism	-0.554669	-0.49201	0.0816654	0.637184	0.967421
map04974	Protein digestion and absorption	-2.39038	-2.57067	-0.042274	0.64448	0.965798
map02024	Quorum sensing	3.28442	3.30631	0.0689497	0.649969	0.969285
map03440	Homologous recombination	2.95219	2.9326	-0.0655264	0.668401	0.968101
map00640	Propanoate metabolism	1.67533	1.70304	0.0465365	0.674461	0.969606
map04216	Ferroptosis	-1.20621	-1.15771	0.0376482	0.6766	0.972892
map00524	Neomycin, kanamycin and gentamicin biosynthesis	-2.00065	-2.0182	-0.0457014	0.677981	0.96913
map00562	Inositol phosphate metabolism	-0.128621	-0.157288	-0.0420899	0.67986	0.969637
map04940	Type I diabetes mellitus	-0.222001	-0.274319	-0.0428128	0.685477	0.97111
map00280	Valine, leucine and isoleucine degradation	-0.586867	-0.649015	-0.0507683	0.689156	0.970149
map04146	Peroxisome	0.0295847	0.0723649	0.0648168	0.689602	0.971291
map00760	Nicotinate and nicotinamide metabolism	1.51759	1.49567	-0.0282898	0.690221	0.97058
map00790	Folate biosynthesis	1.95409	2.0241	0.0585373	0.69145	0.974052
map04013	MAPK signaling pathway - fly	-2.43585	-2.28137	0.0536027	0.691721	0.972002
map05206	MicroRNAs in cancer	-0.688879	-0.604658	-0.0404816	0.695171	0.973352
map02020	Two-component system	3.25307	3.2876	0.0652599	0.696669	0.975168
map00620	Pyruvate metabolism	2.86633	2.87193	0.0235079	0.698054	0.972105
map00626	Naphthalene degradation	-3.26347	-3.32712	-0.0469309	0.703807	0.970904
map00908	Zeatin biosynthesis	-0.874502	-0.880283	0.0442015	0.704662	0.97242
map00220	Arginine biosynthesis	2.53321	2.57203	0.0662183	0.707116	0.971724
map00564	Glycerophospholipid metabolism	1.37262	1.42252	0.0439248	0.712348	0.974924
map00071	Fatty acid degradation	-0.850817	-0.708581	0.0709103	0.713141	0.976968
map00521	Streptomycin biosynthesis	1.01711	1.054	0.0206161	0.713215	0.974245
map00561	Glycerolipid metabolism	0.798656	0.834226	0.0537526	0.715927	0.974771
map00541	O-Antigen nucleotide sugar biosynthesis	1.67288	1.65493	-0.0171496	0.724294	0.974786
map00630	Glyoxylate and dicarboxylate metabolism	2.46149	2.42921	-0.0443183	0.72444	0.973969
map00410	beta-Alanine metabolism	0.198655	0.241246	0.0454076	0.725323	0.973557
map00330	Arginine and proline metabolism	1.45142	1.40677	-0.024835	0.725441	0.973382
map02010	ABC transporters	3.8103	3.87769	0.0230999	0.725879	0.975086
map00405	Phenazine biosynthesis	-1.60723	-1.56301	0.0248972	0.727523	0.97295
map00440	Phosphonate and phosphinate metabolism	-1.02835	-1.0416	-0.0421282	0.727957	0.975862
map00660	C5-Branched dibasic acid metabolism	1.03467	1.03323	0.031946	0.730391	0.974455
map00523	Polyketide sugar unit biosynthesis	0.117727	0.115905	-0.018056	0.731698	0.974578
map00051	Fructose and mannose metabolism	2.79796	2.819	-0.063491	0.734282	0.97473
map05016	Huntington disease	-2.09319	-2.00749	-0.0208882	0.739402	0.976483
map04922	Glucagon signaling pathway	1.0369	0.961429	-0.044305	0.741791	0.977569
map00740	Riboflavin metabolism	0.995012	1.01277	0.04284	0.744572	0.976104
map00770	Pantothenate and CoA biosynthesis	2.52812	2.54441	0.0421847	0.745343	0.976798
map04964	Proximal tubule bicarbonate reclamation	-1.72148	-1.76933	-0.0216964	0.746429	0.97505
map00300	Lysine biosynthesis	2.14995	2.14035	0.0228504	0.748832	0.975748
map00720	Carbon fixation pathways in prokaryotes	2.78777	2.79193	0.0376785	0.752543	0.974877
map05146	Amoebiasis	-3.50674	-3.50202	-0.0466443	0.752553	0.974696
map04122	Sulfur relay system	0.923883	1.02499	0.0602703	0.752957	0.977225
map00471	D-Glutamine and D-glutamate metabolism	0.588723	0.586187	0.0318686	0.755686	0.977887
map00625	Chloroalkane and chloroalkene degradation	-1.48888	-1.50976	0.0350209	0.759582	0.975022
map01212	Fatty acid metabolism	1.79269	1.82049	0.052547	0.7599	0.976786
map03320	PPAR signaling pathway	-0.758137	-0.765185	-0.0164638	0.761934	0.97605
map00550	Peptidoglycan biosynthesis	2.66749	2.67977	0.0262414	0.762042	0.976848
map01502	Vancomycin resistance	1.11063	1.08486	-0.00136073	0.762737	0.975897
map05111	Biofilm formation - Vibrio cholerae	0.603752	0.675431	0.0113527	0.76279	0.977251
map00400	Phenylalanine, tyrosine and tryptophan biosynthesis	2.51018	2.50491	-0.0223711	0.767411	0.978198
map00030	Pentose phosphate pathway	2.85747	2.87531	-0.0600044	0.769254	0.976113
map00362	Benzoate degradation	-0.880906	-0.886289	-0.0290789	0.771549	0.978473
map02025	Biofilm formation - Pseudomonas aeruginosa	-0.42544	-0.313134	0.01968	0.774562	0.978816
map00061	Fatty acid biosynthesis	1.7641	1.7877	0.0325539	0.775949	0.977112
map04211	Longevity regulating pathway	-1.84985	-1.82488	-0.02161	0.777977	0.978257
map01220	Degradation of aromatic compounds	-1.29284	-1.29941	-0.055667	0.77961	0.978286
map04714	Thermogenesis	-1.67832	-1.63042	0.0221118	0.781673	0.976775
map00525	Acarbose and validamycin biosynthesis	-0.527753	-0.524323	0.000822989	0.782405	0.977878
map04213	Longevity regulating pathway - multiple species	-0.174741	-0.133764	0.000800038	0.783837	0.979561
map00310	Lysine degradation	-1.36342	-1.36182	0.0156392	0.786751	0.979432
map00966	Glucosinolate biosynthesis	-0.538851	-0.460635	0.0387824	0.788974	0.979531
map01230	Biosynthesis of amino acids	5.21205	5.20627	-0.00946524	0.789616	0.977601
map04626	Plant-pathogen interaction	0.610476	0.606992	-0.0218411	0.789798	0.979515
map01051	Biosynthesis of ansamycins	-0.651499	-0.775169	0.0119838	0.793105	0.978792
map05131	Shigellosis	-5.28141	-4.96942	0.0230814	0.793435	0.979138
map00603	Glycosphingolipid biosynthesis - globo and isoglobo series	-0.126668	-0.155712	0.028702	0.801189	0.979294
map04212	Longevity regulating pathway - worm	1.48032	1.45077	-0.00396689	0.808727	0.981893
map00290	Valine, leucine and isoleucine biosynthesis	2.12239	2.07063	-0.0091471	0.809618	0.978808
map00230	Purine metabolism	3.69104	3.73146	-0.00543892	0.810822	0.978445
map00513	Various types of N-glycan biosynthesis	-0.975019	-1.07191	-0.00856946	0.812818	0.981363
map00920	Sulfur metabolism	1.41898	1.43088	0.00621809	0.818464	0.980479
map04068	FoxO signaling pathway	-1.7752	-1.66333	0.00645595	0.82498	0.980572
map00604	Glycosphingolipid biosynthesis - ganglio series	-0.977157	-1.06866	-0.00757029	0.828599	0.982357
map00511	Other glycan degradation	1.02543	1.02185	-0.00480115	0.838452	0.983648
map00860	Porphyrin and chlorophyll metabolism	2.0262	2.02322	-0.00768861	0.841769	0.981826
map02060	Phosphotransferase system (PTS)	1.21114	1.14484	0.00785128	0.901181	0.986718
