# Supplementary material for: The gut microbiome associated with LGI1‐antibody encephalitis
Source: Epilepsia. 2025 Aug 6;66(11):4411–24. doi: 10.1111/epi.18556 (PMC12661261; doi:10.1111/epi.18556)
Supplement: Supplementary file 8 — Data S7. Organism orthologues. The raw results from blastp search of the LGI1 protein and mapped back to our metagenomic data with blastx. Shown are the homologue annotation, taxonomy of sequence, percentage identity with LGI1, coverage and mapping e‐value. [file EPI-66-4411-s003.xlsx]

## Sheet: Sheet1
Genbank ID	Taxonomy	Homolog blast annotation	Percent identity	Coverage	E-value
GCA_001007665.1	Candidatus Synechococcus spongiarum SP3	hypothetical protein	0.4146	0.15	3.85e-17
GCA_001542995.1	Nitrospina sp. LS_NOB	leucine-rich repeat protein	0.403	0.12	4.68e-11
GCA_002238705.1	Acidobacteria bacterium bin61	leucine-rich repeat protein	0.403	0.12	1.69e-11
GCA_002373695.1	Verrucomicrobia bacterium UBA3624	leucine-rich repeat domain-containing protein	0.4178	0.14	3.84e-11
GCA_003165595.1	Fibrobacteres bacterium genome assembly 20120800_E1D	hypothetical protein	0.4198	0.15	1.36e-11
GCA_004768415.1	Aphanocapsa feldmannii 277cV	11 proteins identified	-	-	-
GCA_009838915.1	Chloroflexi bacterium	leucine-rich repeat protein	0.4167	0.15	1.91e-13
GCA_009840445.1	Synechococcus sp. SB0662_bin_14	leucine-rich repeat protein	0.4	0.17	9.61e-16
GCA_009840635.1	Acidobacteria bacterium	leucine-rich repeat protein	0.4074	0.15	6.45e-13
GCA_009841055.1	Acidobacteria bacterium	3 proteins identified	-	-	-
GCA_013286585.1	Deltaproteobacteria bacterium	leucine-rich repeat domain-containing protein	0.4096	0.15	2.49e-12
GCA_016764715.1	Kordiimonadaceae bacterium	tyrosine-protein kinase	0.4286	0.13	1.3e-12
GCA_016861345.1	Oligoflexia bacterium	leucine-rich repeat domain-containing protein	0.4079	0.14	1.3e-12
